# Supplementary material for: Transcriptomic basis and evolution of the ant nurse-larval social interactome
Source: PLoS Genet. 2019 May 20;15(5):e1008156. doi: 10.1371/journal.pgen.1008156 (PMC6544314; doi:10.1371/journal.pgen.1008156)
Supplement: S1 Dataset — Each gene can be differentially expressed in three tissues: worker larva, nurse head, or nurse abdomen. P-values are listed for each tissue. The top 1000 differentially expressed genes (by P-value) were used for regulatory network reconstruction. Social connectivity is the sum of all regulatory interactions in the direction specified by “estimated regulatory direction”. (CSV) [file pgen.1008156.s013.csv]

Gene	differential expression tissue	differential expression P-value	used in regulatory network reconstruction?	estimated regulatory direction	social connectivity	phylostrata category	SwissProt ID	constraint
LOC105827748	worker larva	8.70717143143206e-35	yes	larva → nurse abdomen	0.144786708376693	ancient	Collagen alpha-1(IV) chain	0.722252484946
LOC105827748	nurse head	0.000147394650776204	yes	nurse head → larva	0.242103395114579	ancient	Collagen alpha-1(IV) chain	0.722252484946
LOC105827748	worker larva	8.70717143143206e-35	yes	larva → nurse head	0.159751298759497	ancient	Collagen alpha-1(IV) chain	0.722252484946
LOC105827748	nurse abdomen	0.000975142489273074	yes	nurse abdomen → larva	0.252059666359519	ancient	Collagen alpha-1(IV) chain	0.722252484946
LOC105827753	worker larva	0.0404662456677695	no	NA	NA	ancient	Protein phosphatase 1 regulatory subunit 12A	0.9539134350948
LOC105827754	worker larva	1.51805640196719e-08	no	NA	NA	ancient	Trypsin-1	NA
LOC105827755	worker larva	0.0350011821776271	no	NA	NA	ancient	Glutamyl-tRNA(Gln) amidotransferase subunit B mitochondrial	0.754803379636
LOC105827756	worker larva	3.00427747080541e-26	yes	larva → nurse head	0.16037822159141	ancient	Peptidyl-prolyl cis-trans isomerase B	NA
LOC105827756	worker larva	3.00427747080541e-26	yes	larva → nurse abdomen	0.228023572728673	ancient	Peptidyl-prolyl cis-trans isomerase B	NA
LOC105827757	worker larva	1.10148030438703e-72	yes	larva → nurse abdomen	0.18684595106478	ant	-	0.579059773313
LOC105827757	worker larva	1.10148030438703e-72	yes	larva → nurse head	0.15141529868098	ant	-	0.579059773313
LOC105827757	nurse head	0.00949854991627885	no	NA	NA	ant	-	0.579059773313
LOC105827758	worker larva	1.36138634132106e-41	yes	larva → nurse abdomen	0.223486931609279	insect	Malonyl- acyl-carrier protein O-methyltransferase	0.577074494628
LOC105827758	worker larva	1.36138634132106e-41	yes	larva → nurse head	0.194486523970406	insect	Malonyl- acyl-carrier protein O-methyltransferase	0.577074494628
LOC105827758	nurse abdomen	0.0291446276808049	no	NA	NA	insect	Malonyl- acyl-carrier protein O-methyltransferase	0.577074494628
LOC105827759	nurse abdomen	0.0079999933939757	yes	nurse abdomen → larva	0.0739270587518901	ancient	Transposon TX1 uncharacterized 149 kDa protein	NA
LOC105827759	worker larva	8.59926957135362e-16	no	NA	NA	ancient	Transposon TX1 uncharacterized 149 kDa protein	NA
LOC105827760	worker larva	2.36950516415741e-13	no	NA	NA	ancient	FMRFamide receptor	NA
LOC105827762	nurse abdomen	0.00195209806384264	yes	nurse abdomen → larva	0.100047472253519	ancient	Type II inositol 3 4-bisphosphate 4-phosphatase	0.9824016796625
LOC105827763	worker larva	3.92739935796698e-06	no	NA	NA	ancient	Protein scabrous	0.868835259141
LOC105827764	worker larva	0.00436629334116201	no	NA	NA	ancient	SRSF protein kinase 1	NA
LOC105827765	worker larva	4.54473284904224e-08	no	NA	NA	ancient	GLTSCR1-like protein	0.9729354079096
LOC105827766	worker larva	2.47120667168274e-13	no	NA	NA	ancient	Sodium/hydrogen exchanger 8	0.877582765795
LOC105827767	worker larva	0.000228539916254188	no	NA	NA	ancient	Diphthamide biosynthesis protein 2	0.813099641966
LOC105827769	nurse abdomen	0.00216961509990784	yes	nurse abdomen → larva	0.147482005561777	ancient	Leucine-rich repeat-containing protein 16A	0.9682670651846
LOC105827769	worker larva	0.00114049147376712	no	NA	NA	ancient	Leucine-rich repeat-containing protein 16A	0.9682670651846
LOC105827770	worker larva	0.0242773297624106	no	NA	NA	ancient	Leucine-rich repeat-containing protein 48	0.627820967764
LOC105827771	worker larva	1.54976645370525e-07	no	NA	NA	ancient	Probable splicing factor arginine/serine-rich 7	NA
LOC105827773	worker larva	0.00315436094331683	no	NA	NA	insect	Longitudinals lacking protein-like	NA
LOC105827774	worker larva	5.06712784210116e-07	no	NA	NA	ancient	Enoyl-CoA delta isomerase 1 mitochondrial	NA
LOC105827775	nurse head	0.0168269325559741	no	NA	NA	ancient	Transmembrane protein 208	NA
LOC105827775	worker larva	3.49848183134446e-07	no	NA	NA	ancient	Transmembrane protein 208	NA
LOC105827775	nurse abdomen	0.0452690281523136	yes	nurse abdomen → larva	0.110507354478887	ancient	Transmembrane protein 208	NA
LOC105827776	worker larva	1.75521184619737e-07	no	NA	NA	ancient	Maltase 1	0.877062791008
LOC105827777	worker larva	0.000907487422491471	no	NA	NA	ancient	JNK1/MAPK8-associated membrane protein	NA
LOC105827779	worker larva	1.13286911255617e-09	no	NA	NA	insect	Trans-Golgi network integral membrane protein 2	0.468570923029
LOC105827780	worker larva	2.91930322557132e-05	no	NA	NA	ancient	Vesicle transport protein USE1	NA
LOC105827781	worker larva	0.00878604252260458	no	NA	NA	ancient	Osteoclast-stimulating factor 1	0.9490565389019
LOC105827782	worker larva	0.00740110773089685	no	NA	NA	insect	-	0.858107184826
LOC105827783	worker larva	0.00359362510633377	no	NA	NA	ancient	60S ribosomal protein L28	NA
LOC105827783	nurse abdomen	0.0381019001990663	yes	nurse abdomen → larva	0.0672476151382955	ancient	60S ribosomal protein L28	NA
LOC105827785	worker larva	0.00191682412902241	no	NA	NA	ancient	-	NA
LOC105827787	worker larva	3.33152318636703e-11	no	NA	NA	ancient	Trypsin-7	0.746664961417
LOC105827788	nurse abdomen	0.0200818284577108	no	NA	NA	ancient	KIF1-binding protein homolog	0.890400911585
LOC105827788	nurse head	0.0020712830795193	yes	nurse head → larva	0.128575161908523	ancient	KIF1-binding protein homolog	0.890400911585
LOC105827790	worker larva	3.2051330931874e-09	no	NA	NA	ancient	Acyl carrier protein mitochondrial	NA
LOC105827790	nurse head	0.000133078782090508	yes	nurse head → larva	0.119881884552835	ancient	Acyl carrier protein mitochondrial	NA
LOC105827791	nurse abdomen	0.0089417160896707	yes	nurse abdomen → larva	0.135225693547922	ancient	TBC1 domain family member 9	0.9718123027187
LOC105827791	nurse head	0.00780569904387646	yes	nurse head → larva	0.0877706416328331	ancient	TBC1 domain family member 9	0.9718123027187
LOC105827795	worker larva	5.81910049255853e-06	no	NA	NA	ancient	DNA polymerase delta subunit 2	NA
LOC105827796	nurse head	0.00228325313013145	yes	nurse head → larva	0.125868847032048	ancient	Neurochondrin homolog	0.9397959683471
LOC105827797	worker larva	1.62927319754928e-08	no	NA	NA	ancient	Probable ATP-dependent RNA helicase DDX52	0.718501619763
LOC105827798	worker larva	0.00141893675789881	no	NA	NA	hymenoptera	-	0.376397013269
LOC105827799	worker larva	0.0223001563756084	no	NA	NA	insect	Protein halfway	NA
LOC105827800	worker larva	0.00648790411986967	no	NA	NA	ancient	Diphthamide biosynthesis protein 1	0.9460797324322
LOC105827802	worker larva	1.72049117098639e-13	no	NA	NA	ancient	Major facilitator superfamily domain-containing protein 10	0.894864152972
LOC105827803	worker larva	0.0125111254223032	no	NA	NA	ancient	Protein dimmed	NA
LOC105827806	worker larva	5.70171203514166e-18	no	NA	NA	ancient	Zinc finger protein 407	0.9756202981072
LOC105827807	nurse head	0.00190955298390939	yes	nurse head → larva	0.149605624758964	ancient	Probable pyruvate dehydrogenase E1 component subunit alpha mitochondrial	0.887959506546
LOC105827807	nurse abdomen	0.0287077195355405	yes	nurse abdomen → larva	0.0872700573335765	ancient	Probable pyruvate dehydrogenase E1 component subunit alpha mitochondrial	0.887959506546
LOC105827807	worker larva	2.03664639913552e-17	no	NA	NA	ancient	Probable pyruvate dehydrogenase E1 component subunit alpha mitochondrial	0.887959506546
LOC105827808	worker larva	0.000380996635053312	no	NA	NA	ancient	Angiotensin-converting enzyme	0.892795755127
LOC105827808	nurse head	0.00815695563356974	yes	nurse head → larva	0.104439605678996	ancient	Angiotensin-converting enzyme	0.892795755127
LOC105827809	worker larva	1.5285659415096e-05	no	NA	NA	ancient	Sphingosine-1-phosphate phosphatase 1	0.70067959924
LOC105827810	worker larva	3.91575698939764e-22	yes	larva → nurse abdomen	0.150073853019629	ancient	Farnesyl pyrophosphate synthase	0.402131601349
LOC105827810	nurse abdomen	0.0371543444116784	no	NA	NA	ancient	Farnesyl pyrophosphate synthase	0.402131601349
LOC105827810	worker larva	3.91575698939764e-22	yes	larva → nurse head	0.159482158027219	ancient	Farnesyl pyrophosphate synthase	0.402131601349
LOC105827810	nurse head	0.00832753126438794	no	NA	NA	ancient	Farnesyl pyrophosphate synthase	0.402131601349
LOC105827813	worker larva	0.0227225791082152	no	NA	NA	ancient	Iporin	0.9208103522414
LOC105827813	nurse abdomen	0.0363366192074453	yes	nurse abdomen → larva	0.0620574488139456	ancient	Iporin	0.9208103522414
LOC105827815	nurse abdomen	0.0303046732589578	yes	nurse abdomen → larva	0.0928497291656782	ancient	Spermine oxidase	0.751020567926
LOC105827815	worker larva	7.59970290622472e-07	no	NA	NA	ancient	Spermine oxidase	0.751020567926
LOC105827816	worker larva	7.30604575707434e-06	no	NA	NA	ancient	Major facilitator superfamily domain-containing protein 6	NA
LOC105827818	nurse abdomen	0.0346043655666165	yes	nurse abdomen → larva	0.0802019950559462	hymenoptera	-	0.586654516125
LOC105827818	worker larva	2.78043338678229e-05	no	NA	NA	hymenoptera	-	0.586654516125
LOC105827819	nurse head	0.00390383928321345	yes	nurse head → larva	0.0713041488129142	ancient	Retinol dehydrogenase 12	NA
LOC105827819	worker larva	0.000820986920897927	no	NA	NA	ancient	Retinol dehydrogenase 12	NA
LOC105827820	worker larva	4.98007138552698e-08	no	NA	NA	ancient	Retinol dehydrogenase 11	0.391879690701
LOC105827823	worker larva	1.08414488126365e-08	no	NA	NA	ancient	Calcium uniporter protein mitochondrial	NA
LOC105827823	nurse head	0.0333093965187093	no	NA	NA	ancient	Calcium uniporter protein mitochondrial	NA
LOC105827825	worker larva	3.34632633916725e-13	no	NA	NA	ancient	Nose resistant to fluoxetine protein 6	NA
LOC105827828	worker larva	6.22404539843142e-23	yes	larva → nurse abdomen	0.269748068159504	insect	Facilitated trehalose transporter Tret1	NA
LOC105827828	worker larva	6.22404539843142e-23	yes	larva → nurse head	0.267352951032283	insect	Facilitated trehalose transporter Tret1	NA
LOC105827829	worker larva	3.75317711997964e-45	yes	larva → nurse head	0.29508907559426	ancient	Pantothenate kinase 4	0.9448017245264
LOC105827829	worker larva	3.75317711997964e-45	yes	larva → nurse abdomen	0.315569033609853	ancient	Pantothenate kinase 4	0.9448017245264
LOC105827830	worker larva	2.96330251906843e-06	no	NA	NA	ancient	E3 ubiquitin-protein ligase MARCH3	NA
LOC105827831	nurse head	0.0467515892803274	no	NA	NA	ancient	Zinc finger CCHC domain-containing protein 2	0.9077582790339
LOC105827832	worker larva	7.72417838005882e-08	no	NA	NA	hymenoptera	-	NA
LOC105827834	worker larva	4.91105421197007e-08	no	NA	NA	insect	-	NA
LOC105827836	worker larva	1.4612626608307e-06	no	NA	NA	ancient	-	NA
LOC105827837	worker larva	0.048080704978266	no	NA	NA	ant	-	NA
LOC105827837	worker larva	0.048080704978266	no	NA	NA	ancient	-	NA
LOC105827838	worker larva	2.6844378524266e-69	yes	larva → nurse abdomen	0.237006895197667	ancient	Myrosinase 1	0.483693819999
LOC105827838	worker larva	2.6844378524266e-69	yes	larva → nurse head	0.181130336023492	ancient	Myrosinase 1	0.483693819999
LOC105827843	nurse head	0.0118088248713969	yes	nurse head → larva	0.0960837049012801	ancient	SH3 domain-containing kinase-binding protein 1	0.9379369594178
LOC105827843	worker larva	1.15518044478656e-12	no	NA	NA	ancient	SH3 domain-containing kinase-binding protein 1	0.9379369594178
LOC105827844	worker larva	2.02477670838363e-20	yes	larva → nurse head	0.182293719825794	insect	-	NA
LOC105827844	worker larva	2.02477670838363e-20	yes	larva → nurse abdomen	0.185884641084987	insect	-	NA
LOC105827846	worker larva	0.00215121995302743	no	NA	NA	ancient	CDGSH iron-sulfur domain-containing protein 3 mitochondrial	0.67965798327
LOC105827846	nurse head	0.000691593495422719	yes	nurse head → larva	0.0991835768605182	ancient	CDGSH iron-sulfur domain-containing protein 3 mitochondrial	0.67965798327
LOC105827848	worker larva	5.41018912572681e-06	no	NA	NA	ancient	Isopentenyl-diphosphate Delta-isomerase 1	NA
LOC105827850	nurse head	0.00880371691841674	yes	nurse head → larva	0.108419183478704	ancient	Serine protease gd	0.734732650157
LOC105827850	worker larva	9.11446396474571e-13	no	NA	NA	ancient	Serine protease gd	0.734732650157
LOC105827851	worker larva	6.75517655464195e-07	no	NA	NA	ant	-	0.693060403022
LOC105827852	worker larva	7.09746939311184e-05	no	NA	NA	ancient	Serine protease gd	0.554693401155
LOC105827854	worker larva	2.31813881033278e-09	no	NA	NA	insect	ELKS/Rab6-interacting/CAST family member 1	0.806660650791
LOC105827855	nurse head	0.00346079833428398	yes	nurse head → larva	0.270811088894616	novel	-	NA
LOC105827856	worker larva	2.91319497889309e-09	no	NA	NA	ancient	Prostasin	0.818339423381
LOC105827858	worker larva	4.87091351459905e-09	no	NA	NA	ancient	General transcription factor IIH subunit 3	NA
LOC105827860	worker larva	0.000145864251816448	no	NA	NA	ancient	Serine/threonine-protein kinase 36	0.9429338529705
LOC105827863	nurse head	0.0337074750069026	no	NA	NA	ancient	Cytochrome P450 18a1	0.805415395512
LOC105827863	worker larva	0.000591441367362762	no	NA	NA	ancient	Cytochrome P450 18a1	0.805415395512
LOC105827865	nurse head	0.0245523858823914	no	NA	NA	ancient	Fatty acid synthase	NA
LOC105827869	nurse abdomen	0.0196581460400334	yes	nurse abdomen → larva	0.0844044943652372	ancient	Transmembrane protein 35	NA
LOC105827870	worker larva	8.07612618108845e-39	yes	larva → nurse head	0.181979355899664	ancient	Vacuolar protein sorting-associated protein VTA1 homolog	0.842831547275
LOC105827870	worker larva	8.07612618108845e-39	yes	larva → nurse abdomen	0.148989128726694	ancient	Vacuolar protein sorting-associated protein VTA1 homolog	0.842831547275
LOC105827872	worker larva	4.72609355276159e-12	no	NA	NA	hymenoptera	-	NA
LOC105827873	nurse abdomen	0.0191972265590622	yes	nurse abdomen → larva	0.0624732123163205	ancient	Poly(U)-specific endoribonuclease homolog	0.845317215083
LOC105827873	nurse head	0.0181961858112568	no	NA	NA	ancient	Poly(U)-specific endoribonuclease homolog	0.845317215083
LOC105827873	worker larva	5.6300338255089e-13	no	NA	NA	ancient	Poly(U)-specific endoribonuclease homolog	0.845317215083
LOC105827874	worker larva	6.54298088434132e-11	no	NA	NA	hymenoptera	-	0.65117225886
LOC105827875	worker larva	6.07508223016796e-06	no	NA	NA	ant	-	NA
LOC105827875	nurse abdomen	0.0214374982966427	yes	nurse abdomen → larva	0.0864488467074952	ant	-	NA
LOC105827876	worker larva	2.29390616941243e-09	no	NA	NA	aculeata	-	NA
LOC105827878	worker larva	0.00637746748926658	no	NA	NA	ancient	Palmitoyltransferase ZDHHC5	0.9829597422567
LOC105827879	worker larva	0.000110352181597631	no	NA	NA	ancient	DNA primase large subunit	0.840871130941
LOC105827881	worker larva	6.44701233161402e-06	no	NA	NA	ancient	Fructose-bisphosphate aldolase B	0.690944602969
LOC105827883	worker larva	4.5550725089386e-06	no	NA	NA	ancient	Protein aubergine	NA
LOC105827884	worker larva	0.000118359787827248	no	NA	NA	ancient	Serine/threonine-protein phosphatase 4 regulatory subunit 4	0.877214904331
LOC105827886	worker larva	2.33240445449764e-26	yes	larva → nurse head	0.290737209712849	ancient	Probable 28S rRNA (cytosine(4447)-C(5))-methyltransferase	0.792095069289
LOC105827886	worker larva	2.33240445449764e-26	yes	larva → nurse abdomen	0.201699405174726	ancient	Probable 28S rRNA (cytosine(4447)-C(5))-methyltransferase	0.792095069289
LOC105827888	worker larva	2.35117523929487e-17	no	NA	NA	ancient	Voltage-dependent calcium channel type D subunit alpha-1	0.9644261502801
LOC105827889	worker larva	5.74197467750875e-11	no	NA	NA	ancient	DnaJ homolog subfamily C member 2	0.877648628506
LOC105827890	nurse head	0.0184471217159512	no	NA	NA	ancient	Rab11 family-interacting protein 1	0.782512504681
LOC105827890	worker larva	0.00338461409297355	no	NA	NA	ancient	Rab11 family-interacting protein 1	0.782512504681
LOC105827892	worker larva	0.0290022081649791	no	NA	NA	insect	Bursicon	0.9231851504458
LOC105827893	nurse head	0.0186000065290194	no	NA	NA	ancient	Sarcolemmal membrane-associated protein	0.855954440744
LOC105827894	worker larva	0.0118525914134046	no	NA	NA	ancient	Zinc finger CCCH domain-containing protein 10	0.9265433847686
LOC105827895	worker larva	3.43864779677699e-05	no	NA	NA	ancient	G patch domain-containing protein 11	0.9139487550136
LOC105827896	worker larva	0.000203936927653657	no	NA	NA	ancient	Importin-11	0.9883001609113
LOC105827897	worker larva	5.1482448000763e-15	no	NA	NA	ancient	Dephospho-CoA kinase domain-containing protein	0.858926039932
LOC105827900	nurse abdomen	0.019999799850446	yes	nurse abdomen → larva	0.0867587907012897	ancient	Probable multidrug resistance-associated protein lethal(2)03659	NA
LOC105827900	worker larva	0.016931479404967	no	NA	NA	ancient	Probable multidrug resistance-associated protein lethal(2)03659	NA
LOC105827915	worker larva	9.5703944966967e-10	no	NA	NA	ant	-	0.478339804949
LOC105827925	nurse abdomen	0.0286659545502365	yes	nurse abdomen → larva	0.0956005270085469	ancient	Hemocyte protein-glutamine gamma-glutamyltransferase	0.890905289393
LOC105827925	nurse head	0.0248015059839889	no	NA	NA	ancient	Hemocyte protein-glutamine gamma-glutamyltransferase	0.890905289393
LOC105827925	worker larva	3.06840379400654e-66	yes	larva → nurse head	0.162671501649398	ancient	Hemocyte protein-glutamine gamma-glutamyltransferase	0.890905289393
LOC105827925	worker larva	3.06840379400654e-66	yes	larva → nurse abdomen	0.189696700377501	ancient	Hemocyte protein-glutamine gamma-glutamyltransferase	0.890905289393
LOC105827936	worker larva	9.90148329877948e-07	no	NA	NA	ancient	40S ribosomal protein S6	0.9539495084568
LOC105827989	worker larva	2.75477645572232e-08	no	NA	NA	ant	-	0.492329525636
LOC105828011	worker larva	0.0126294202794441	no	NA	NA	insect	-	0.682201944694
LOC105828022	nurse head	0.0101097114112208	yes	nurse head → larva	0.0689624510593061	ancient	Multifunctional methyltransferase subunit TRM112-like protein	NA
LOC105828022	worker larva	9.27730965311518e-05	no	NA	NA	ancient	Multifunctional methyltransferase subunit TRM112-like protein	NA
LOC105828072	nurse head	0.0298502246706934	no	NA	NA	insect	Cytochrome P450 9e2	0.80208992401
LOC105828072	worker larva	2.46661955958778e-95	yes	larva → nurse head	0.170116110150719	insect	Cytochrome P450 9e2	0.80208992401
LOC105828072	worker larva	2.46661955958778e-95	yes	larva → nurse abdomen	0.18427312362622	insect	Cytochrome P450 9e2	0.80208992401
LOC105828088	worker larva	1.67527389158937e-06	no	NA	NA	ancient	Epidermal growth factor receptor	NA
LOC105828121	worker larva	0.00108888614159479	no	NA	NA	ancient	rRNA-processing protein FCF1 homolog	NA
LOC105828122	nurse head	0.000383959037131453	no	NA	NA	ant	-	NA
LOC105828122	worker larva	2.30694829753278e-05	no	NA	NA	ant	-	NA
LOC105828123	nurse head	0.0275364456008997	no	NA	NA	ancient	Dynamin-1-like protein	NA
LOC105828123	worker larva	0.0470029978432063	no	NA	NA	ancient	Dynamin-1-like protein	NA
LOC105828123	nurse abdomen	0.0158716961071584	yes	nurse abdomen → larva	0.13761060738182	ancient	Dynamin-1-like protein	NA
LOC105828124	nurse head	0.00103767249164468	yes	nurse head → larva	0.21078817677426	ancient	SET and MYND domain-containing protein 4	0.694481255549
LOC105828125	worker larva	0.000605212551458514	no	NA	NA	ancient	Carnitine O-palmitoyltransferase 2 mitochondrial	0.873706940295
LOC105828126	worker larva	3.31775965635852e-07	no	NA	NA	ancient	V-type proton ATPase 21 kDa proteolipid subunit	0.9452140440355
LOC105828129	worker larva	0.0301923787057476	no	NA	NA	ancient	Thyroid adenoma-associated protein homolog	0.897810585529
LOC105828130	nurse head	0.00170235184555392	yes	nurse head → larva	0.210517115018644	ancient	Eukaryotic translation initiation factor 3 subunit A	0.9402780047796
LOC105828130	worker larva	9.2202804305543e-10	no	NA	NA	ancient	Eukaryotic translation initiation factor 3 subunit A	0.9402780047796
LOC105828131	nurse head	0.00316344413342434	yes	nurse head → larva	0.0857785611049644	ancient	Cytochrome c oxidase assembly factor 6 homolog	NA
LOC105828131	worker larva	0.000242998381669404	no	NA	NA	ancient	Cytochrome c oxidase assembly factor 6 homolog	NA
LOC105828132	nurse head	0.0380674097650565	no	NA	NA	ancient	Diphthine--ammonia ligase	0.9165243362532
LOC105828134	worker larva	5.48888708861176e-07	no	NA	NA	ancient	ESF1 homolog	0.59769407196
LOC105828135	worker larva	3.57622336023835e-05	no	NA	NA	ancient	Polycomb protein Asx	0.9715407792967
LOC105828137	worker larva	0.000414186431739282	no	NA	NA	ancient	Fatty acid synthase (Fragment)	0.329898714212
LOC105828138	nurse abdomen	0.00786351277818457	yes	nurse abdomen → larva	0.106245586043659	ancient	-	0.627351689892
LOC105828138	worker larva	1.28338773796390e-09	no	NA	NA	ancient	-	0.627351689892
LOC105828142	worker larva	4.92799985356115e-07	no	NA	NA	ancient	Tyrosine-protein kinase transmembrane receptor Ror	0.9801492363055
LOC105828144	worker larva	0.0262508152672889	no	NA	NA	ancient	CDK-activating kinase assembly factor MAT1	NA
LOC105828146	worker larva	5.35147981546611e-11	no	NA	NA	ancient	Eukaryotic translation initiation factor 4E transporter	0.9022243750587
LOC105828149	worker larva	0.000269902415064536	no	NA	NA	ancient	Transport and Golgi organization protein 11	NA
LOC105828152	worker larva	1.39781954231525e-12	no	NA	NA	ancient	Obg-like ATPase 1	0.9459805314625
LOC105828152	nurse head	0.0358048119658592	no	NA	NA	ancient	Obg-like ATPase 1	0.9459805314625
LOC105828153	worker larva	0.00772967588064762	no	NA	NA	ancient	Heparan sulfate 2-O-sulfotransferase 1	0.701643192725
LOC105828154	worker larva	2.26191285599536e-19	no	NA	NA	ancient	Ubiquinone biosynthesis O-methyltransferase mitochondrial	NA
LOC105828155	worker larva	0.0210014611508271	no	NA	NA	ancient	Protein kintoun	0.9616659719366
LOC105828156	nurse head	0.00288718453405384	yes	nurse head → larva	0.193266744972703	ancient	Ubiquinone biosynthesis O-methyltransferase mitochondrial	0.659852691399
LOC105828156	worker larva	8.08489943593418e-70	yes	larva → nurse abdomen	0.144635162146663	ancient	Ubiquinone biosynthesis O-methyltransferase mitochondrial	0.659852691399
LOC105828156	worker larva	8.08489943593418e-70	yes	larva → nurse head	0.167067617663722	ancient	Ubiquinone biosynthesis O-methyltransferase mitochondrial	0.659852691399
LOC105828159	worker larva	4.97630008140637e-10	no	NA	NA	hymenoptera	-	NA
LOC105828160	worker larva	1.42750171376859e-07	no	NA	NA	ancient	Zinc finger C2HC domain-containing protein 1C	0.437091743223
LOC105828160	nurse head	0.000530569904810435	yes	nurse head → larva	0.187238864363584	ancient	Zinc finger C2HC domain-containing protein 1C	0.437091743223
LOC105828160	nurse abdomen	0.021633825359403	yes	nurse abdomen → larva	0.0849415433902459	ancient	Zinc finger C2HC domain-containing protein 1C	0.437091743223
LOC105828161	worker larva	1.3150030122191e-06	no	NA	NA	ancient	Protein disulfide-isomerase A6	0.9749286703436
LOC105828161	nurse abdomen	0.00947507084403094	yes	nurse abdomen → larva	0.246986416288875	ancient	Protein disulfide-isomerase A6	0.9749286703436
LOC105828161	nurse head	0.0316950190437664	no	NA	NA	ancient	Protein disulfide-isomerase A6	0.9749286703436
LOC105828162	worker larva	0.014943725934219	no	NA	NA	hymenoptera	-	NA
LOC105828163	worker larva	0.000247322434637255	no	NA	NA	ancient	SCAN domain-containing protein 3	NA
LOC105828163	nurse abdomen	0.000686863247756964	yes	nurse abdomen → larva	0.140627131209536	ancient	SCAN domain-containing protein 3	NA
LOC105828164	worker larva	1.1592857277397e-05	no	NA	NA	novel	-	NA
LOC105828166	worker larva	0.000284177362608165	no	NA	NA	ancient	Beta-1 3-galactosyltransferase 1	0.9719363171305
LOC105828166	nurse head	0.0075053172791533	yes	nurse head → larva	0.082271576646485	ancient	Beta-1 3-galactosyltransferase 1	0.9719363171305
LOC105828169	worker larva	0.0124140761395407	no	NA	NA	ancient	Pre-mRNA cleavage complex 2 protein Pcf11	0.896127502128
LOC105828170	worker larva	2.05313402822999e-10	no	NA	NA	ancient	Probable asparagine--tRNA ligase mitochondrial	0.831138142125
LOC105828171	nurse head	0.000323624482388467	yes	nurse head → larva	0.152094087564681	insect	-	0.9164719747828
LOC105828171	nurse abdomen	0.030433014652869	yes	nurse abdomen → larva	0.0933095019216878	insect	-	0.9164719747828
LOC105828171	worker larva	0.000581030576463067	no	NA	NA	insect	-	0.9164719747828
LOC105828172	worker larva	2.44503092007769e-10	no	NA	NA	ancient	ATP synthase subunit beta mitochondrial (Fragment)	0.837221979743
LOC105828172	nurse head	0.00159515833762734	yes	nurse head → larva	0.107520583217255	ancient	ATP synthase subunit beta mitochondrial (Fragment)	0.837221979743
LOC105828172	nurse abdomen	0.0178744608295218	yes	nurse abdomen → larva	0.0882867895664906	ancient	ATP synthase subunit beta mitochondrial (Fragment)	0.837221979743
LOC105828174	nurse abdomen	0.00288803156145986	no	NA	NA	insect	-	NA
LOC105828174	worker larva	0.00011213050475512	no	NA	NA	insect	-	NA
LOC105828175	worker larva	0.000906432726541237	no	NA	NA	ancient	Protein drumstick	NA
LOC105828176	nurse abdomen	0.0235719794500631	yes	nurse abdomen → larva	0.0716325887031158	ancient	Protein bowel	0.9555941710512
LOC105828176	nurse head	0.0145310079821526	yes	nurse head → larva	0.0982921124237531	ancient	Protein bowel	0.9555941710512
LOC105828178	worker larva	5.50604417238882e-07	no	NA	NA	ant	-	0.112599144889
LOC105828178	nurse head	0.00613654215388199	yes	nurse head → larva	0.114737745029119	ant	-	0.112599144889
LOC105828179	worker larva	3.63488992807381e-08	no	NA	NA	insect	Malonyl- acyl-carrier protein O-methyltransferase	0.9609796250264
LOC105828179	nurse head	0.0178740778449485	yes	nurse head → larva	0.235232016663216	insect	Malonyl- acyl-carrier protein O-methyltransferase	0.9609796250264
LOC105828182	worker larva	5.38269000226626e-08	no	NA	NA	insect	-	NA
LOC105828183	worker larva	6.81059621989638e-18	no	NA	NA	ancient	Probable 6-phosphogluconolactonase	NA
LOC105828185	worker larva	1.88755038311006e-05	no	NA	NA	ancient	Lateral signaling target protein 2 homolog	0.9633664986449
LOC105828185	nurse head	0.0257757668069831	no	NA	NA	ancient	Lateral signaling target protein 2 homolog	0.9633664986449
LOC105828186	worker larva	0.00944472412177482	no	NA	NA	ancient	Uncharacterized protein C2orf42	0.9849335443883
LOC105828187	worker larva	1.79020900397516e-08	no	NA	NA	ancient	Transcription factor BTF3 homolog 4	NA
LOC105828188	worker larva	0.00187366493167822	no	NA	NA	ancient	Paraplegin	NA
LOC105828190	worker larva	1.07528483872502e-11	no	NA	NA	ancient	NADH-ubiquinone oxidoreductase 75 kDa subunit mitochondrial	0.891664803407
LOC105828190	nurse head	0.000367644077323132	yes	nurse head → larva	0.196142579088914	ancient	NADH-ubiquinone oxidoreductase 75 kDa subunit mitochondrial	0.891664803407
LOC105828190	nurse abdomen	0.0242005084570467	yes	nurse abdomen → larva	0.0779142374731226	ancient	NADH-ubiquinone oxidoreductase 75 kDa subunit mitochondrial	0.891664803407
LOC105828192	worker larva	0.00596738464220124	no	NA	NA	ancient	General vesicular transport factor p115	0.879476969027
LOC105828193	worker larva	0.00377900394599569	no	NA	NA	ancient	Lysine-specific demethylase 3B	0.9040486377285
LOC105828194	worker larva	8.50356248003528e-07	no	NA	NA	ancient	Tyrosine-protein phosphatase non-receptor type 9	NA
LOC105828195	worker larva	0.00213116535995643	no	NA	NA	ancient	Golgi SNAP receptor complex member 2	NA
LOC105828198	nurse head	0.00826382204163829	yes	nurse head → larva	0.0750157461976659	ancient	Transcription elongation factor 1 homolog	NA
LOC105828199	worker larva	0.000982442426012374	no	NA	NA	insect	Alpha-tocopherol transfer protein-like	NA
LOC105828201	worker larva	3.16304259664918e-08	no	NA	NA	ancient	-	NA
LOC105828201	nurse abdomen	0.0485031135979321	no	NA	NA	ancient	-	NA
LOC105828205	nurse abdomen	0.01984832239502	yes	nurse abdomen → larva	0.107877962959054	insect	-	0.649122977953
LOC105828205	worker larva	9.89026198974817e-05	no	NA	NA	insect	-	0.649122977953
LOC105828207	worker larva	0.025023198341442	no	NA	NA	aculeata	-	0.62686398011
LOC105828208	worker larva	0.00889567051466933	no	NA	NA	ancient	Mediator of RNA polymerase II transcription subunit 26	0.773139234326
LOC105828210	worker larva	0.000664697425967041	no	NA	NA	ancient	NADH dehydrogenase ubiquinone 1 alpha subcomplex assembly factor 3	0.889769165255
LOC105828213	worker larva	1.17672694661684e-08	no	NA	NA	ancient	Ras-related protein Rab-7a	NA
LOC105828215	worker larva	7.51581255131868e-06	no	NA	NA	hymenoptera	-	NA
LOC105828217	nurse abdomen	0.00184460482229064	no	NA	NA	ancient	Pancreatic lipase-related protein 2	0.9375140626677
LOC105828217	nurse head	9.64800232134202e-09	yes	nurse head → larva	0.192603432235012	ancient	Pancreatic lipase-related protein 2	0.9375140626677
LOC105828217	worker larva	0.000396259904781055	no	NA	NA	ancient	Pancreatic lipase-related protein 2	0.9375140626677
LOC105828218	nurse abdomen	0.0109605973856299	yes	nurse abdomen → larva	0.107205271097079	ancient	26S proteasome non-ATPase regulatory subunit 2	0.9587873719267
LOC105828218	worker larva	0.000533411551831964	no	NA	NA	ancient	26S proteasome non-ATPase regulatory subunit 2	0.9587873719267
LOC105828218	nurse head	0.0346217677314098	no	NA	NA	ancient	26S proteasome non-ATPase regulatory subunit 2	0.9587873719267
LOC105828219	worker larva	0.0437671652685114	no	NA	NA	insect	-	0.9753085159478
LOC105828221	worker larva	3.02182487640476e-13	no	NA	NA	ant	-	NA
LOC105828222	nurse head	0.044964220501079	no	NA	NA	ancient	Proteasome subunit beta type-2	NA
LOC105828222	worker larva	0.00102022434005885	no	NA	NA	ancient	Proteasome subunit beta type-2	NA
LOC105828225	nurse head	0.00711759979353247	yes	nurse head → larva	0.127611718523829	insect	-	NA
LOC105828225	worker larva	6.31078737557527e-06	no	NA	NA	insect	-	NA
LOC105828226	worker larva	0.00024004327559802	no	NA	NA	ancient	THUMP domain-containing protein 1 homolog	0.70525614833
LOC105828227	nurse head	0.0155741190653425	yes	nurse head → larva	0.07305991636611	novel	-	0.748125171043
LOC105828228	nurse abdomen	0.00374158892422998	yes	nurse abdomen → larva	0.0837025135774202	ancient	Caspase Nc	0.81408102032
LOC105828230	worker larva	1.2271990426008e-121	yes	larva → nurse head	0.188036048968757	insect	Chymotrypsin-1	0.775250505919
LOC105828230	nurse head	0.00121112486858993	no	NA	NA	insect	Chymotrypsin-1	0.775250505919
LOC105828230	worker larva	1.2271990426008e-121	yes	larva → nurse abdomen	0.179867832534046	insect	Chymotrypsin-1	0.775250505919
LOC105828233	worker larva	7.49063293580278e-08	no	NA	NA	insect	-	0.645429088815
LOC105828235	worker larva	0.000393382454190093	no	NA	NA	ancient	Caspase-8	0.447435821399
LOC105828236	worker larva	2.35689660894021e-05	no	NA	NA	ancient	Protein cornichon homolog 4	NA
LOC105828240	worker larva	4.38550053305274e-08	no	NA	NA	ancient	UDP-xylose and UDP-N-acetylglucosamine transporter	NA
LOC105828241	worker larva	1.73080656777982e-21	yes	larva → nurse head	0.233463999207677	ant	-	0.874814778223
LOC105828241	worker larva	1.73080656777982e-21	yes	larva → nurse abdomen	0.189666513134018	ant	-	0.874814778223
LOC105828242	worker larva	6.12392871460296e-09	no	NA	NA	insect	Nuclear mitotic apparatus protein 1	0.826093941646
LOC105828243	nurse head	0.0459720130274088	no	NA	NA	insect	UDP-glucuronosyltransferase 2B20	0.9105747403199
LOC105828243	worker larva	0.00102511277003562	no	NA	NA	insect	UDP-glucuronosyltransferase 2B20	0.9105747403199
LOC105828244	nurse head	5.7210991287185e-06	yes	nurse head → larva	0.134644467983403	ancient	Protein kinase DC2	0.9663182959352
LOC105828244	worker larva	4.00966503085301e-15	no	NA	NA	ancient	Protein kinase DC2	0.9663182959352
LOC105828245	worker larva	4.15674725305474e-05	no	NA	NA	insect	Sodium channel protein Nach	NA
LOC105828247	worker larva	1.12337347624674e-07	no	NA	NA	ancient	Krueppel-related zinc finger protein 1	NA
LOC105828248	worker larva	0.000101653644879474	no	NA	NA	aculeata	-	NA
LOC105828249	worker larva	0.034510652180861	no	NA	NA	insect	Tyrosine-protein kinase PR2	0.71175447153
LOC105828250	worker larva	0.01151247906905	no	NA	NA	ancient	ATP-binding cassette sub-family G member 5	0.912564448661
LOC105828251	worker larva	0.000290185033893111	no	NA	NA	ancient	ATP-binding cassette sub-family G member 5	0.9233853171547
LOC105828252	worker larva	1.45699644217202e-42	yes	larva → nurse abdomen	0.276150925309106	ancient	Succinyl-CoA 3-ketoacid coenzyme A transferase 1 mitochondrial	0.9582120560099
LOC105828252	worker larva	1.45699644217202e-42	yes	larva → nurse head	0.318680714518841	ancient	Succinyl-CoA 3-ketoacid coenzyme A transferase 1 mitochondrial	0.9582120560099
LOC105828254	worker larva	2.55945677537595e-07	no	NA	NA	ancient	Sn1-specific diacylglycerol lipase beta	0.760769169574
LOC105828258	nurse head	0.0105602232453627	yes	nurse head → larva	0.0956356621637847	hymenoptera	Linear gramicidin synthase subunit C	0.509854306083
LOC105828258	worker larva	1.0965718188403e-07	no	NA	NA	hymenoptera	Linear gramicidin synthase subunit C	0.509854306083
LOC105828260	worker larva	4.00660751542709e-11	no	NA	NA	ancient	Coatomer subunit delta	NA
LOC105828262	worker larva	5.42803065998025e-05	no	NA	NA	ancient	Rho GTPase-activating protein 20	0.9418712239157
LOC105828263	worker larva	1.88698873297344e-07	no	NA	NA	ancient	Counting factor associated protein D	0.863898876758
LOC105828263	nurse abdomen	0.0412873443274068	yes	nurse abdomen → larva	0.0846174202700616	ancient	Counting factor associated protein D	0.863898876758
LOC105828264	nurse head	0.00607687361690801	yes	nurse head → larva	0.118436113749871	ancient	Enhancer of rudimentary homolog	NA
LOC105828267	worker larva	7.97231325323821e-07	no	NA	NA	hymenoptera	-	0.487655749943
LOC105828268	worker larva	3.88818551097087e-19	no	NA	NA	ancient	Neuronal acetylcholine receptor subunit alpha-9	0.745900690798
LOC105828268	nurse head	0.0299329705754725	no	NA	NA	ancient	Neuronal acetylcholine receptor subunit alpha-9	0.745900690798
LOC105828268	nurse abdomen	0.00678250699138947	yes	nurse abdomen → larva	0.0807889324959671	ancient	Neuronal acetylcholine receptor subunit alpha-9	0.745900690798
LOC105828269	worker larva	4.04148500631174e-18	no	NA	NA	ancient	5-hydroxytryptamine receptor 3A	NA
LOC105828269	nurse abdomen	0.00563600351115659	yes	nurse abdomen → larva	0.125760669592796	ancient	5-hydroxytryptamine receptor 3A	NA
LOC105828273	worker larva	2.91300463350542e-10	no	NA	NA	novel	-	0.716397810456
LOC105828275	worker larva	0.000250914081849529	no	NA	NA	ancient	PRKCA-binding protein	0.892789942786
LOC105828276	worker larva	1.67859233351914e-05	no	NA	NA	ancient	60S acidic ribosomal protein P1	0.90309304069
LOC105828278	worker larva	3.2546922309703e-07	no	NA	NA	hymenoptera	-	NA
LOC105828281	worker larva	4.34380979794652e-16	no	NA	NA	ancient	Insulin gene enhancer protein ISL-1	NA
LOC105828283	worker larva	1.56734492390864e-05	no	NA	NA	ancient	Peroxisome assembly protein 12	0.76357794691
LOC105828284	worker larva	9.58713693615876e-17	no	NA	NA	ancient	Transferrin	0.924822204385
LOC105828284	nurse abdomen	0.0155460828546616	yes	nurse abdomen → larva	0.149973638635956	ancient	Transferrin	0.924822204385
LOC105828286	worker larva	0.00196112999585729	no	NA	NA	ancient	Dolichyl-diphosphooligosaccharide--protein glycosyltransferase 48 kDa subunit	0.9741787050794
LOC105828288	worker larva	5.87753065458533e-07	no	NA	NA	insect	-	NA
LOC105828291	worker larva	0.0277105427086357	no	NA	NA	insect	Crk-like protein	NA
LOC105828292	worker larva	5.52544183819477e-06	no	NA	NA	ancient	Protein cueball	0.773526605821
LOC105828294	worker larva	2.31007421687161e-10	no	NA	NA	hymenoptera	-	0.759141679153
LOC105828294	nurse abdomen	0.0120642125547387	yes	nurse abdomen → larva	0.0803149293836341	hymenoptera	-	0.759141679153
LOC105828295	worker larva	3.49737628001891e-06	no	NA	NA	novel	-	NA
LOC105828296	worker larva	8.4773393067327e-16	no	NA	NA	ancient	Putative nuclease HARBI1	NA
LOC105828301	nurse head	0.000520957906461995	yes	nurse head → larva	0.0992270250298492	ancient	Ribosomal RNA-processing protein 7 homolog A	0.787858519448
LOC105828302	worker larva	1.41909527844705e-05	no	NA	NA	ancient	Transcription initiation factor TFIID subunit 5	0.9478247013787
LOC105828305	worker larva	4.99592241725634e-06	no	NA	NA	ancient	Kinesin-like protein Klp10A	0.708277533116
LOC105828306	worker larva	1.19164628781113e-13	no	NA	NA	ancient	Minor histocompatibility antigen H13	0.880959640312
LOC105828307	worker larva	0.000176594181741124	no	NA	NA	ancient	Protein mothers against dpp	NA
LOC105828308	worker larva	3.10852720433982e-15	no	NA	NA	ancient	Fatty acyl-CoA reductase 1	NA
LOC105828308	nurse head	0.00540925966713219	yes	nurse head → larva	0.154214315296651	ancient	Fatty acyl-CoA reductase 1	NA
LOC105828309	worker larva	0.0228824351040651	no	NA	NA	insect	-	NA
LOC105828311	worker larva	0.0311898457781055	no	NA	NA	ancient	Putative nuclease HARBI1	NA
LOC105828311	nurse head	0.0371267731798194	no	NA	NA	ancient	Putative nuclease HARBI1	NA
LOC105828312	worker larva	0.00649033507642525	no	NA	NA	ancient	-	NA
LOC105828313	worker larva	0.000927790825608431	no	NA	NA	ancient	-	NA
LOC105828314	worker larva	0.000187410369512572	no	NA	NA	ancient	Actin-5C	NA
LOC105828315	worker larva	2.35221661177976e-06	no	NA	NA	ancient	Transmembrane protein 104 homolog	0.9543790277019
LOC105828316	worker larva	1.52584995593947e-08	no	NA	NA	ancient	TBC1 domain family member 16	NA
LOC105828317	worker larva	0.0207124928220585	no	NA	NA	ancient	Double-strand-break repair protein rad21 homolog	0.9569324089396
LOC105828320	worker larva	5.94607214691498e-109	yes	larva → nurse abdomen	0.172704522779052	ancient	3-ketoacyl-CoA thiolase mitochondrial	0.9430445706114
LOC105828320	worker larva	5.94607214691498e-109	yes	larva → nurse head	0.163582525678895	ancient	3-ketoacyl-CoA thiolase mitochondrial	0.9430445706114
LOC105828321	worker larva	0.0111974047075976	no	NA	NA	insect	-	NA
LOC105828325	worker larva	1.22380770355371e-07	no	NA	NA	ancient	rRNA 2'-O-methyltransferase fibrillarin	0.9638805475187
LOC105828325	nurse abdomen	0.00415324645649575	yes	nurse abdomen → larva	0.159383094519104	ancient	rRNA 2'-O-methyltransferase fibrillarin	0.9638805475187
LOC105828326	worker larva	1.49807803284323e-05	no	NA	NA	ancient	E3 ubiquitin-protein ligase UBR2	NA
LOC105828327	worker larva	0.00099981874773188	no	NA	NA	ancient	Cullin-5	NA
LOC105828329	worker larva	2.70013628978448e-05	no	NA	NA	ancient	T-complex protein 1 subunit alpha	0.9796395072143
LOC105828329	nurse head	0.0288752297878364	no	NA	NA	ancient	T-complex protein 1 subunit alpha	0.9796395072143
LOC105828330	worker larva	0.00482143205311622	no	NA	NA	ancient	Protein sarah	0.818081500696
LOC105828331	nurse head	0.00473486125052119	yes	nurse head → larva	0.108256201383946	ancient	SWI/SNF-related matrix-associated actin-dependent regulator of chromatin subfamily E member 1	0.823428935316
LOC105828331	worker larva	0.00028191963818647	no	NA	NA	ancient	SWI/SNF-related matrix-associated actin-dependent regulator of chromatin subfamily E member 1	0.823428935316
LOC105828332	worker larva	2.38727717031383e-12	no	NA	NA	ancient	Cell death activator CIDE-B	NA
LOC105828332	nurse head	1.51989402984176e-06	no	NA	NA	ancient	Cell death activator CIDE-B	NA
LOC105828332	nurse abdomen	0.0157420407162662	yes	nurse abdomen → larva	0.23484737773987	ancient	Cell death activator CIDE-B	NA
LOC105828333	nurse abdomen	0.0149231157515351	yes	nurse abdomen → larva	0.0782903737997284	ancient	D-beta-hydroxybutyrate dehydrogenase mitochondrial	NA
LOC105828333	worker larva	3.00424672173923e-08	no	NA	NA	ancient	D-beta-hydroxybutyrate dehydrogenase mitochondrial	NA
LOC105828334	worker larva	0.0280224104730674	no	NA	NA	ancient	Malignant T-cell-amplified sequence 1 homolog	NA
LOC105828334	nurse abdomen	0.036415254332153	yes	nurse abdomen → larva	0.081666422743393	ancient	Malignant T-cell-amplified sequence 1 homolog	NA
LOC105828337	worker larva	9.36800362647602e-25	yes	larva → nurse head	0.292175839386666	ancient	Molybdenum cofactor biosynthesis protein 1	0.9394730476419
LOC105828337	worker larva	9.36800362647602e-25	yes	larva → nurse abdomen	0.244851145635821	ancient	Molybdenum cofactor biosynthesis protein 1	0.9394730476419
LOC105828338	nurse abdomen	0.00431609409984853	yes	nurse abdomen → larva	0.0819871872426718	ancient	Protein FAM200A	NA
LOC105828338	worker larva	1.07931341388455e-18	no	NA	NA	ancient	Protein FAM200A	NA
LOC105828339	worker larva	3.09323026783388e-20	yes	larva → nurse head	0.327275539866018	ancient	Cyclic pyranopterin monophosphate synthase accessory protein	NA
LOC105828339	worker larva	3.09323026783388e-20	yes	larva → nurse abdomen	0.17652308265172	ancient	Cyclic pyranopterin monophosphate synthase accessory protein	NA
LOC105828340	worker larva	2.61750470507523e-07	no	NA	NA	ancient	BRO1 domain-containing protein BROX	0.9732656976209
LOC105828343	worker larva	1.91465568129911e-11	no	NA	NA	ancient	GTP cyclohydrolase 1	0.9154367404652
LOC105828344	worker larva	3.85970918666598e-06	no	NA	NA	ancient	TFIIH basal transcription factor complex helicase XPD subunit	0.9411956401196
LOC105828345	worker larva	0.0179848827324742	no	NA	NA	ancient	Tubulin-specific chaperone E	0.830237655295
LOC105828347	worker larva	1.85122731166019e-07	no	NA	NA	ancient	Zinc finger protein 830	0.893063428757
LOC105828349	nurse head	0.0380456150946745	no	NA	NA	insect	-	0.738783170156
LOC105828349	worker larva	4.08887597491487e-18	no	NA	NA	insect	-	0.738783170156
LOC105828350	worker larva	8.14717454390963e-17	no	NA	NA	ancient	Palmitoyltransferase ZDHHC6	0.9409826738752
LOC105828352	worker larva	7.73087356157984e-12	no	NA	NA	ancient	Putative defense protein 3	0.650674114099
LOC105828352	nurse head	1.95748333964001e-05	yes	nurse head → larva	0.185629957455644	ancient	Putative defense protein 3	0.650674114099
LOC105828354	worker larva	0.0210384085770951	no	NA	NA	ancient	Leukocyte tyrosine kinase receptor	0.806658237216
LOC105828354	nurse head	0.0431340469401151	no	NA	NA	ancient	Leukocyte tyrosine kinase receptor	0.806658237216
LOC105828356	nurse abdomen	0.0393507375652123	no	NA	NA	ancient	Calpain-A	0.9572169983237
LOC105828356	worker larva	0.0458767822618777	no	NA	NA	ancient	Calpain-A	0.9572169983237
LOC105828357	worker larva	0.000358709314628669	no	NA	NA	ancient	Uncharacterized protein K02A2.6	NA
LOC105828358	worker larva	7.36366093006746e-07	no	NA	NA	ant	-	0.590967365594
LOC105828361	worker larva	6.82986353429258e-24	yes	larva → nurse head	0.174153806039968	ancient	Alpha-tocopherol transfer protein-like	0.9242166670692
LOC105828361	worker larva	6.82986353429258e-24	yes	larva → nurse abdomen	0.1731193439219	ancient	Alpha-tocopherol transfer protein-like	0.9242166670692
LOC105828362	worker larva	5.93287308479633e-05	no	NA	NA	ancient	Endothelin-converting enzyme 1	0.9002152635092
LOC105828362	nurse abdomen	0.0398524294629154	yes	nurse abdomen → larva	0.0841166266651574	ancient	Endothelin-converting enzyme 1	0.9002152635092
LOC105828363	worker larva	2.13798973038968e-15	no	NA	NA	ancient	Surfeit locus protein 4 homolog	NA
LOC105828365	nurse abdomen	0.0324339677695377	yes	nurse abdomen → larva	0.0587210065887081	ancient	PDZ domain-containing protein 8	0.9408399667175
LOC105828367	worker larva	1.1648030092487e-17	no	NA	NA	ancient	Zinc finger protein 40	0.973906779736
LOC105828369	worker larva	9.28646413583865e-07	no	NA	NA	ancient	F-box only protein 43	0.037635312187
LOC105828370	worker larva	2.95506799870443e-08	no	NA	NA	ancient	Threonylcarbamoyladenosine tRNA methylthiotransferase	NA
LOC105828372	nurse head	0.000630517928150986	yes	nurse head → larva	0.156798868477744	ancient	Papilin	0.882787138981
LOC105828372	worker larva	1.55969204611653e-05	no	NA	NA	ancient	Papilin	0.882787138981
LOC105828372	nurse abdomen	0.000240598786541345	yes	nurse abdomen → larva	0.17544729354892	ancient	Papilin	0.882787138981
LOC105828373	worker larva	5.3000509499829e-63	yes	larva → nurse abdomen	0.181810271373064	insect	-	0.486490013429
LOC105828373	nurse head	0.0367190087989876	no	NA	NA	insect	-	0.486490013429
LOC105828373	worker larva	5.3000509499829e-63	yes	larva → nurse head	0.154331402644604	insect	-	0.486490013429
LOC105828375	nurse abdomen	1.24772847968896e-05	yes	nurse abdomen → larva	0.193559036696533	ancient	Tenascin-X	0.588758769246
LOC105828375	nurse head	0.00669966133915137	yes	nurse head → larva	0.150406357974469	ancient	Tenascin-X	0.588758769246
LOC105828375	worker larva	0.00947773238215644	no	NA	NA	ancient	Tenascin-X	0.588758769246
LOC105828377	worker larva	0.000220788419937768	no	NA	NA	ancient	Dyslexia-associated protein KIAA0319-like protein	0.898815831107
LOC105828380	worker larva	0.0381432850149682	no	NA	NA	ancient	DTW domain-containing protein 2	NA
LOC105828381	nurse head	0.0391736968288978	no	NA	NA	ancient	Ragulator complex protein LAMTOR3-A	NA
LOC105828381	worker larva	5.50341723672046e-07	no	NA	NA	ancient	Ragulator complex protein LAMTOR3-A	NA
LOC105828382	worker larva	1.84966974847606e-09	no	NA	NA	ancient	Probable rRNA-processing protein EBP2 homolog	0.862624474491
LOC105828384	worker larva	1.30225178427485e-20	yes	larva → nurse head	0.236274694908779	ancient	S-adenosylmethionine mitochondrial carrier protein	0.705218010389
LOC105828384	worker larva	1.30225178427485e-20	yes	larva → nurse abdomen	0.145679078572397	ancient	S-adenosylmethionine mitochondrial carrier protein	0.705218010389
LOC105828389	worker larva	1.51878808689678e-10	no	NA	NA	ancient	Phosphoglycerate mutase 1	0.9571753546195
LOC105828389	nurse head	0.000360599717341361	yes	nurse head → larva	0.206221612234861	ancient	Phosphoglycerate mutase 1	0.9571753546195
LOC105828394	worker larva	0.0138524848854587	no	NA	NA	novel	-	NA
LOC105828395	nurse head	0.0368533368832382	no	NA	NA	insect	-	0.461781243977
LOC105828395	worker larva	1.0439669137581e-05	no	NA	NA	insect	-	0.461781243977
LOC105828396	worker larva	5.36199267999861e-12	no	NA	NA	ancient	Potassium/sodium hyperpolarization-activated cyclic nucleotide-gated channel 1	0.664127754729
LOC105828398	worker larva	4.17898124148441e-06	no	NA	NA	ancient	60S ribosomal protein L6	0.887140731446
LOC105828399	worker larva	1.7732613781605e-06	no	NA	NA	ancient	-	NA
LOC105828402	worker larva	3.41812429130859e-12	no	NA	NA	ancient	T-complex protein 1 subunit epsilon	0.9589947423825
LOC105828403	worker larva	0.00132620549772906	no	NA	NA	ancient	Protein abnormal spindle	0.600687652919
LOC105828404	worker larva	0.00330593672535971	no	NA	NA	ancient	Protein Mo25	NA
LOC105828405	nurse abdomen	0.0051363696034943	yes	nurse abdomen → larva	0.0603545443022775	ancient	Two pore potassium channel protein sup-9	0.966271963098
LOC105828405	worker larva	3.89560198326013e-13	no	NA	NA	ancient	Two pore potassium channel protein sup-9	0.966271963098
LOC105828407	worker larva	8.32207183505152e-05	no	NA	NA	ancient	Inhibitor of growth protein 3	NA
LOC105828409	nurse abdomen	0.0207885644481063	yes	nurse abdomen → larva	0.0696946449819436	insect	Anaphase-promoting complex subunit CDC26	NA
LOC105828410	nurse head	0.0142759915085142	yes	nurse head → larva	0.155640650424483	ancient	Sideroflexin-2	0.899508648212
LOC105828410	worker larva	5.47241893213125e-18	no	NA	NA	ancient	Sideroflexin-2	0.899508648212
LOC105828411	worker larva	0.00418551496273763	no	NA	NA	ancient	Probable 28S rRNA (cytosine-C(5))-methyltransferase	0.871139343788
LOC105828412	nurse head	0.0183824203628712	yes	nurse head → larva	0.100216504461012	ancient	Intraflagellar transport protein 52 homolog	0.817516142259
LOC105828412	worker larva	2.41705105160215e-06	no	NA	NA	ancient	Intraflagellar transport protein 52 homolog	0.817516142259
LOC105828415	worker larva	6.14512366146061e-05	no	NA	NA	ancient	Frequenin-1	NA
LOC105828417	worker larva	1.72138130927895e-05	no	NA	NA	insect	-	0.845669390486
LOC105828417	nurse head	0.0141978058171262	no	NA	NA	insect	-	0.845669390486
LOC105828419	worker larva	9.96656976772123e-12	no	NA	NA	ancient	Repressor of RNA polymerase III transcription MAF1 homolog	NA
LOC105828420	worker larva	4.7633590461413e-06	no	NA	NA	ancient	60S acidic ribosomal protein P0	0.888625575531
LOC105828423	worker larva	0.00719322921037382	no	NA	NA	ancient	BTB/POZ domain-containing protein KCTD1	NA
LOC105828427	worker larva	7.43704936923107e-28	yes	larva → nurse head	0.146836047179801	ancient	Nucleoside diphosphate-linked moiety X motif 19 mitochondrial	0.756284130823
LOC105828427	worker larva	7.43704936923107e-28	yes	larva → nurse abdomen	0.21663315559529	ancient	Nucleoside diphosphate-linked moiety X motif 19 mitochondrial	0.756284130823
LOC105828428	worker larva	5.2363751792706e-05	no	NA	NA	ancient	Succinate dehydrogenase assembly factor 3 mitochondrial	0.9036031703373
LOC105828429	worker larva	8.58452997811703e-13	no	NA	NA	insect	-	NA
LOC105828429	nurse head	0.0109815046765142	yes	nurse head → larva	0.161829866480599	insect	-	NA
LOC105828430	nurse abdomen	0.0187921468068761	yes	nurse abdomen → larva	0.0840031763260422	ancient	40S ribosomal protein S9	NA
LOC105828430	worker larva	0.0178147619447324	no	NA	NA	ancient	40S ribosomal protein S9	NA
LOC105828432	worker larva	0.00224395612408886	no	NA	NA	ancient	Putative E3 ubiquitin-protein ligase UBR7	0.732051517197
LOC105828433	worker larva	0.00136507757437213	no	NA	NA	ancient	Arginine/serine-rich protein PNISR	NA
LOC105828435	worker larva	1.48636149778775e-07	no	NA	NA	ancient	Protein toll	0.9254675184224
LOC105828436	worker larva	7.96270805547086e-54	yes	larva → nurse abdomen	0.261135360326485	insect	Juvenile hormone esterase	0.480188086187
LOC105828436	worker larva	7.96270805547086e-54	yes	larva → nurse head	0.190306589757792	insect	Juvenile hormone esterase	0.480188086187
LOC105828442	worker larva	1.8272102757226e-12	no	NA	NA	ancient	Putative fatty acyl-CoA reductase CG5065	0.645754062878
LOC105828442	nurse head	0.00466339157813579	no	NA	NA	ancient	Putative fatty acyl-CoA reductase CG5065	0.645754062878
LOC105828443	nurse head	0.0328611161939436	no	NA	NA	ancient	Transcription factor Sox-14	0.864839579698
LOC105828443	worker larva	0.0180813586523251	no	NA	NA	ancient	Transcription factor Sox-14	0.864839579698
LOC105828444	worker larva	6.55900203689726e-06	no	NA	NA	ancient	DnaJ homolog subfamily B member 6	NA
LOC105828447	worker larva	2.18952141296059e-21	yes	larva → nurse abdomen	0.193832511441371	ancient	Mannose-1-phosphate guanyltransferase beta	NA
LOC105828447	worker larva	2.18952141296059e-21	yes	larva → nurse head	0.304481614141437	ancient	Mannose-1-phosphate guanyltransferase beta	NA
LOC105828447	nurse head	0.0203285043345794	no	NA	NA	ancient	Mannose-1-phosphate guanyltransferase beta	NA
LOC105828448	worker larva	5.86645730088642e-66	yes	larva → nurse head	0.156255314429444	insect	Chymotrypsin-1	0.584501884147
LOC105828448	worker larva	5.86645730088642e-66	yes	larva → nurse abdomen	0.146338703456521	insect	Chymotrypsin-1	0.584501884147
LOC105828448	nurse abdomen	0.0228483998494134	no	NA	NA	insect	Chymotrypsin-1	0.584501884147
LOC105828451	worker larva	1.34832800939594e-05	no	NA	NA	ancient	Putative transcription factor SOX-15	0.9779305779166
LOC105828452	worker larva	4.57008906356993e-07	no	NA	NA	ancient	Alpha-tocopherol transfer protein-like	0.666400775265
LOC105828453	worker larva	2.10609590648016e-26	yes	larva → nurse abdomen	0.174763257580621	hymenoptera	-	0.868885692649
LOC105828453	nurse head	0.00796242222126744	yes	nurse head → larva	0.154841512901142	hymenoptera	-	0.868885692649
LOC105828453	worker larva	2.10609590648016e-26	yes	larva → nurse head	0.233736363437227	hymenoptera	-	0.868885692649
LOC105828454	worker larva	3.59502291318172e-46	yes	larva → nurse head	0.244561443031454	hymenoptera	-	0.757392316484
LOC105828454	worker larva	3.59502291318172e-46	yes	larva → nurse abdomen	0.180213214820994	hymenoptera	-	0.757392316484
LOC105828454	nurse head	0.0276096907323541	no	NA	NA	hymenoptera	-	0.757392316484
LOC105828456	worker larva	7.7572659134498e-09	no	NA	NA	ancient	Putative acyl-CoA-binding protein	NA
LOC105828458	worker larva	0.000460460845245437	no	NA	NA	insect	-	0.649889600448
LOC105828459	nurse head	0.0246317049472632	no	NA	NA	ancient	Chloride intracellular channel exc-4	NA
LOC105828460	nurse head	0.0047411221330157	no	NA	NA	ancient	Pre-mRNA-splicing factor Syf2	0.9078411716713
LOC105828460	nurse abdomen	0.0331443174960027	yes	nurse abdomen → larva	0.0885202978034257	ancient	Pre-mRNA-splicing factor Syf2	0.9078411716713
LOC105828461	worker larva	0.0079239912250475	no	NA	NA	ancient	PTB domain-containing adapter protein ced-6	0.9033485679424
LOC105828462	worker larva	0.0376166894959743	no	NA	NA	ancient	SH3 domain-binding protein 5-like	0.9823573591225
LOC105828463	worker larva	2.91820253947524e-07	no	NA	NA	hymenoptera	-	NA
LOC105828465	worker larva	8.93223286872853e-10	no	NA	NA	insect	-	NA
LOC105828466	worker larva	3.68855839831927e-08	no	NA	NA	ancient	-	NA
LOC105828469	nurse head	0.00957720305424131	yes	nurse head → larva	0.10075827238416	ancient	Uncharacterized protein C19orf43	0.881997523731
LOC105828469	worker larva	9.92529599741742e-08	no	NA	NA	ancient	Uncharacterized protein C19orf43	0.881997523731
LOC105828469	worker larva	9.92529599741742e-08	no	NA	NA	ancient	Uncharacterized protein C19orf43	0.881997523731
LOC105828469	nurse head	0.00957720305424131	yes	nurse head → larva	0.10075827238416	ancient	Uncharacterized protein C19orf43	0.881997523731
LOC105828470	worker larva	0.0408431736925865	no	NA	NA	ancient	Protein max	0.9337320307839
LOC105828471	worker larva	3.02112761202436e-07	no	NA	NA	ancient	Diuretic hormone receptor	NA
LOC105828472	nurse head	0.025603641982757	no	NA	NA	ancient	Trafficking protein particle complex subunit 3	NA
LOC105828475	worker larva	2.53768070786956e-06	no	NA	NA	ancient	Ras-related GTP-binding protein D	NA
LOC105828476	worker larva	3.52167002365945e-05	no	NA	NA	ancient	NudC domain-containing protein 1	0.9027849493039
LOC105828477	worker larva	0.00102478979589508	no	NA	NA	ancient	-	0.774050150649
LOC105828478	nurse abdomen	0.0461171077282528	no	NA	NA	ancient	ATP-binding cassette sub-family B member 7 mitochondrial	0.862567285456
LOC105828478	worker larva	4.31199168336451e-17	no	NA	NA	ancient	ATP-binding cassette sub-family B member 7 mitochondrial	0.862567285456
LOC105828478	nurse head	0.017069810814205	no	NA	NA	ancient	ATP-binding cassette sub-family B member 7 mitochondrial	0.862567285456
LOC105828479	nurse abdomen	0.00316009763006833	yes	nurse abdomen → larva	0.172245109041974	ancient	SET domain-containing protein 4	0.9012672695624
LOC105828479	worker larva	9.2093515762277e-11	no	NA	NA	ancient	SET domain-containing protein 4	0.9012672695624
LOC105828480	worker larva	2.5877559572431e-59	yes	larva → nurse head	0.156571436610562	ancient	Decaprenyl-diphosphate synthase subunit 2	0.9729104951893
LOC105828480	worker larva	2.5877559572431e-59	yes	larva → nurse abdomen	0.12974687160792	ancient	Decaprenyl-diphosphate synthase subunit 2	0.9729104951893
LOC105828481	worker larva	1.68236622440873e-19	yes	larva → nurse abdomen	0.170841695204537	insect	-	NA
LOC105828481	worker larva	1.68236622440873e-19	yes	larva → nurse head	0.155084543860871	insect	-	NA
LOC105828481	nurse abdomen	0.0130088152642198	yes	nurse abdomen → larva	0.0983642477331819	insect	-	NA
LOC105828482	nurse head	0.0405322848980239	no	NA	NA	ancient	-	0.903253026734
LOC105828482	worker larva	3.41148751709007e-16	no	NA	NA	ancient	-	0.903253026734
LOC105828483	worker larva	5.54580070760968e-21	yes	larva → nurse head	0.194806729038347	ancient	Proton-coupled folate transporter	0.9263468753432
LOC105828483	worker larva	5.54580070760968e-21	yes	larva → nurse abdomen	0.1771819488377	ancient	Proton-coupled folate transporter	0.9263468753432
LOC105828484	worker larva	7.09197366423736e-61	yes	larva → nurse abdomen	0.262206174341333	ancient	Sepiapterin reductase	0.573909934671
LOC105828484	worker larva	7.09197366423736e-61	yes	larva → nurse head	0.176745961901463	ancient	Sepiapterin reductase	0.573909934671
LOC105828484	worker larva	7.09197366423736e-61	yes	larva → nurse head	0.176745961901463	hymenoptera	Sepiapterin reductase	0.573909934671
LOC105828484	worker larva	7.09197366423736e-61	yes	larva → nurse abdomen	0.262206174341333	hymenoptera	Sepiapterin reductase	0.573909934671
LOC105828485	nurse head	0.0417345249534564	no	NA	NA	ancient	Ubiquitin carboxyl-terminal hydrolase isozyme L5	0.895599734981
LOC105828485	worker larva	0.00156743330845718	no	NA	NA	ancient	Ubiquitin carboxyl-terminal hydrolase isozyme L5	0.895599734981
LOC105828487	worker larva	3.24640515488547e-08	no	NA	NA	ancient	StAR-related lipid transfer protein 7 mitochondrial	0.9520687937787
LOC105828488	worker larva	1.70515655462111e-12	no	NA	NA	ancient	V-type proton ATPase subunit C	NA
LOC105828490	worker larva	6.74798662957313e-12	no	NA	NA	insect	-	NA
LOC105828491	nurse abdomen	0.000739732676200213	yes	nurse abdomen → larva	0.0677151306721462	ancient	Lipase 3	0.588690246385
LOC105828491	worker larva	1.49173171420175e-05	no	NA	NA	ancient	Lipase 3	0.588690246385
LOC105828494	nurse abdomen	0.0280051161766123	yes	nurse abdomen → larva	0.105819876602527	insect	-	0.518585355945
LOC105828494	worker larva	0.0231167553094012	no	NA	NA	insect	-	0.518585355945
LOC105828496	worker larva	7.73523951966325e-12	no	NA	NA	ancient	Dehydrogenase/reductase SDR family member on chromosome X	0.65127739514
LOC105828497	worker larva	0.00677629115293283	no	NA	NA	ancient	Krueppel homolog 2	0.9539785477787
LOC105828498	worker larva	3.53507774223846e-06	no	NA	NA	ancient	40S ribosomal protein S3	0.858290086275
LOC105828499	worker larva	2.09583281868603e-29	yes	larva → nurse head	0.377100652412371	ancient	Tryptophan 2 3-dioxygenase	0.671627453826
LOC105828499	nurse head	0.0412633041499802	no	NA	NA	ancient	Tryptophan 2 3-dioxygenase	0.671627453826
LOC105828499	worker larva	2.09583281868603e-29	yes	larva → nurse abdomen	0.21514275065935	ancient	Tryptophan 2 3-dioxygenase	0.671627453826
LOC105828504	worker larva	0.000160202535684932	no	NA	NA	ancient	Probable lysine-specific demethylase 4B	0.819519416833
LOC105828505	worker larva	3.28176186006682e-06	no	NA	NA	ancient	ATP-binding cassette sub-family G member 1	0.9817379776458
LOC105828505	nurse head	0.0148156562956075	yes	nurse head → larva	0.122586741939387	ancient	ATP-binding cassette sub-family G member 1	0.9817379776458
LOC105828508	worker larva	0.0339194324994046	no	NA	NA	ancient	Niemann-Pick C1 protein	0.74790923132
LOC105828509	worker larva	0.0156635532668553	no	NA	NA	ancient	Polyubiquitin (Fragment)	NA
LOC105828510	nurse head	0.0422826379315488	no	NA	NA	ancient	Monocarboxylate transporter 14	0.9082101149034
LOC105828510	worker larva	7.63533898362958e-05	no	NA	NA	ancient	Monocarboxylate transporter 14	0.9082101149034
LOC105828511	worker larva	9.79533380391061e-09	no	NA	NA	ancient	NADH dehydrogenase ubiquinone iron-sulfur protein 3 mitochondrial	0.9152414978622
LOC105828511	nurse head	1.99172848509846e-06	yes	nurse head → larva	0.278637663196873	ancient	NADH dehydrogenase ubiquinone iron-sulfur protein 3 mitochondrial	0.9152414978622
LOC105828512	worker larva	0.000996514369744131	no	NA	NA	ancient	Iron-sulfur cluster assembly enzyme ISCU mitochondrial	NA
LOC105828512	nurse abdomen	0.0330148058837147	yes	nurse abdomen → larva	0.0825614518082586	ancient	Iron-sulfur cluster assembly enzyme ISCU mitochondrial	NA
LOC105828512	nurse head	0.00161333035995254	yes	nurse head → larva	0.0876096782366547	ancient	Iron-sulfur cluster assembly enzyme ISCU mitochondrial	NA
LOC105828513	worker larva	0.0255019613535864	no	NA	NA	hymenoptera	-	NA
LOC105828514	worker larva	0.00549269564152958	no	NA	NA	ancient	T-cell immunomodulatory protein	NA
LOC105828516	worker larva	6.02244799827043e-49	yes	larva → nurse abdomen	0.164893212493493	ancient	-	0.538045517656
LOC105828516	worker larva	6.02244799827043e-49	yes	larva → nurse head	0.180824627938924	ancient	-	0.538045517656
LOC105828517	worker larva	8.73100988110431e-58	yes	larva → nurse head	0.158947582829714	ant	-	0.667631783354
LOC105828517	worker larva	8.73100988110431e-58	yes	larva → nurse abdomen	0.176467918528417	ant	-	0.667631783354
LOC105828521	worker larva	2.11107077477146e-10	no	NA	NA	insect	-	0.768689520359
LOC105828521	nurse abdomen	0.0364415724781291	no	NA	NA	insect	-	0.768689520359
LOC105828523	worker larva	0.000155045272158103	no	NA	NA	insect	-	0.740093673624
LOC105828524	worker larva	0.0073514296901224	no	NA	NA	ancient	Retinoid-inducible serine carboxypeptidase	0.631827626601
LOC105828524	nurse abdomen	0.0118958890866926	yes	nurse abdomen → larva	0.117561215721036	ancient	Retinoid-inducible serine carboxypeptidase	0.631827626601
LOC105828526	worker larva	3.53799911552328e-06	no	NA	NA	ancient	Fork head domain-containing protein FD2	0.553435268951
LOC105828527	worker larva	5.20288028809365e-12	no	NA	NA	ancient	-	NA
LOC105828528	worker larva	5.23497821864274e-99	yes	larva → nurse abdomen	0.210356886635162	ancient	Retinoid-inducible serine carboxypeptidase	NA
LOC105828528	worker larva	5.23497821864274e-99	yes	larva → nurse head	0.197680928463523	ancient	Retinoid-inducible serine carboxypeptidase	NA
LOC105828529	worker larva	5.22144035170442e-64	yes	larva → nurse head	0.225131846371059	ancient	Retinoid-inducible serine carboxypeptidase	0.773894916332
LOC105828529	worker larva	5.22144035170442e-64	yes	larva → nurse abdomen	0.153707452563621	ancient	Retinoid-inducible serine carboxypeptidase	0.773894916332
LOC105828530	worker larva	2.56736171688447e-09	no	NA	NA	ancient	GDP-mannose 4 6 dehydratase	0.9378053693305
LOC105828531	worker larva	0.0101153066538162	no	NA	NA	ancient	DNA repair endonuclease XPF	0.847871536068
LOC105828532	worker larva	9.70280992843748e-06	no	NA	NA	insect	Probable RNA-directed DNA polymerase from transposon X-element	NA
LOC105828533	nurse head	0.00106153454732975	yes	nurse head → larva	0.15274413866087	insect	-	0.9230005656414
LOC105828533	nurse abdomen	0.00303884708927374	no	NA	NA	insect	-	0.9230005656414
LOC105828533	worker larva	3.0622587416512e-06	no	NA	NA	insect	-	0.9230005656414
LOC105828535	worker larva	1.96648194819474e-79	yes	larva → nurse abdomen	0.223513091105087	insect	Linear gramicidin synthase subunit C	NA
LOC105828535	worker larva	1.96648194819474e-79	yes	larva → nurse head	0.208179002249844	insect	Linear gramicidin synthase subunit C	NA
LOC105828536	worker larva	1.44814579814561e-35	no	NA	NA	ancient	Luciferin 4-monooxygenase	NA
LOC105828539	worker larva	6.51743764510963e-21	yes	larva → nurse abdomen	0.232637817638532	ancient	Sideroflexin-1	NA
LOC105828539	worker larva	6.51743764510963e-21	yes	larva → nurse head	0.197057139407054	ancient	Sideroflexin-1	NA
LOC105828540	worker larva	0.00191231923408426	no	NA	NA	ancient	39S ribosomal protein L2 mitochondrial	0.887371537819
LOC105828541	worker larva	3.19529419917213e-05	no	NA	NA	insect	-	NA
LOC105828542	worker larva	3.57872626138901e-34	yes	larva → nurse abdomen	0.183795086191023	insect	-	NA
LOC105828542	worker larva	3.57872626138901e-34	yes	larva → nurse head	0.190447744420962	insect	-	NA
LOC105828544	worker larva	6.84474502873204e-23	yes	larva → nurse head	0.191878133639888	ancient	Carnitine O-acetyltransferase	0.9470591243275
LOC105828544	worker larva	6.84474502873204e-23	yes	larva → nurse abdomen	0.203898222498059	ancient	Carnitine O-acetyltransferase	0.9470591243275
LOC105828545	worker larva	0.00208428273108272	no	NA	NA	ancient	GDP-fucose protein O-fucosyltransferase 1	0.768402505812
LOC105828546	worker larva	2.36379320299446e-13	no	NA	NA	ancient	Serine/threonine-protein phosphatase 2A activator	0.9365135242774
LOC105828547	worker larva	1.84231941875778e-25	yes	larva → nurse head	0.219999619726946	ancient	-	0.931917783784
LOC105828547	nurse abdomen	0.0406993840157864	yes	nurse abdomen → larva	0.0699651071123744	ancient	-	0.931917783784
LOC105828547	worker larva	1.84231941875778e-25	yes	larva → nurse abdomen	0.212149163692625	ancient	-	0.931917783784
LOC105828548	worker larva	0.00271818952294144	no	NA	NA	ancient	Vacuolar protein sorting-associated protein 53 homolog	0.874278578459
LOC105828549	worker larva	4.57624398638419e-06	no	NA	NA	ancient	60S ribosomal protein L7a	0.9583663420652
LOC105828550	worker larva	0.000298455649760871	no	NA	NA	ancient	NADH dehydrogenase ubiquinone 1 alpha subcomplex assembly factor 5	0.9362653074439
LOC105828551	nurse abdomen	0.0277526599033594	yes	nurse abdomen → larva	0.0752901782414425	ancient	SAP domain-containing ribonucleoprotein	NA
LOC105828552	worker larva	0.00114764179450828	no	NA	NA	ancient	Ubiquitin-fold modifier-conjugating enzyme 1	0.873737487757
LOC105828553	worker larva	0.00192160540774125	no	NA	NA	insect	Chloride channel CLIC-like protein 1	0.736980566113
LOC105828554	worker larva	5.23302914361583e-11	no	NA	NA	insect	Venom carboxylesterase-6	0.840438272757
LOC105828554	nurse head	4.97425009385965e-06	yes	nurse head → larva	0.251087633395309	insect	Venom carboxylesterase-6	0.840438272757
LOC105828557	worker larva	1.28763570161323e-10	no	NA	NA	ancient	tRNA-splicing ligase RtcB homolog	0.9564379221251
LOC105828559	worker larva	1.09567829613875e-12	no	NA	NA	ancient	Beta-amyloid-like protein	NA
LOC105828559	nurse abdomen	0.0472534376067326	no	NA	NA	ancient	Beta-amyloid-like protein	NA
LOC105828562	worker larva	2.71201567930689e-65	yes	larva → nurse head	0.245491222193619	ancient	Zinc transporter 10	0.976259297542
LOC105828562	worker larva	2.71201567930689e-65	yes	larva → nurse abdomen	0.371558013916449	ancient	Zinc transporter 10	0.976259297542
LOC105828563	worker larva	1.00857905772631e-62	yes	larva → nurse head	0.208416186757588	ancient	Homocysteine S-methyltransferase 2	NA
LOC105828563	worker larva	1.00857905772631e-62	yes	larva → nurse abdomen	0.224097386421512	ancient	Homocysteine S-methyltransferase 2	NA
LOC105828564	worker larva	1.29394074601999e-24	yes	larva → nurse head	0.153582679856436	ancient	-	0.9200016713286
LOC105828564	worker larva	1.29394074601999e-24	yes	larva → nurse abdomen	0.213547508772706	ancient	-	0.9200016713286
LOC105828567	worker larva	0.000568418569391704	no	NA	NA	ancient	Nicotinamide/nicotinic acid mononucleotide adenylyltransferase 1	0.808980838387
LOC105828568	worker larva	0.00133805719520242	no	NA	NA	ancient	ABC transporter G family member 20	0.862710219945
LOC105828569	nurse head	0.000110872279519831	yes	nurse head → larva	0.10781530284405	ancient	-	0.684886558575
LOC105828569	worker larva	0.000688180471354865	no	NA	NA	ancient	-	0.684886558575
LOC105828570	worker larva	2.32175029728538e-15	no	NA	NA	ancient	ABC transporter G family member 20	0.617841953384
LOC105828574	worker larva	3.5193752020635e-168	yes	larva → nurse head	0.169654644292571	ancient	Alpha-tocopherol transfer protein	0.586518855397
LOC105828574	worker larva	3.5193752020635e-168	yes	larva → nurse abdomen	0.164237572501229	ancient	Alpha-tocopherol transfer protein	0.586518855397
LOC105828575	worker larva	2.62272906081766e-40	yes	larva → nurse head	0.221103463891642	insect	-	NA
LOC105828575	worker larva	2.62272906081766e-40	yes	larva → nurse abdomen	0.160391291104306	insect	-	NA
LOC105828576	worker larva	3.45005170936566e-39	yes	larva → nurse abdomen	0.174046676190975	ancient	Alpha-tocopherol transfer protein	0.669059809334
LOC105828576	worker larva	3.45005170936566e-39	yes	larva → nurse head	0.1695981572618	ancient	Alpha-tocopherol transfer protein	0.669059809334
LOC105828577	nurse head	0.00174738365747202	yes	nurse head → larva	0.16127464932881	ancient	Alpha-tocopherol transfer protein-like	0.73042370503
LOC105828577	worker larva	6.82646801189688e-68	yes	larva → nurse abdomen	0.180506576030893	ancient	Alpha-tocopherol transfer protein-like	0.73042370503
LOC105828577	worker larva	6.82646801189688e-68	yes	larva → nurse head	0.189374041931924	ancient	Alpha-tocopherol transfer protein-like	0.73042370503
LOC105828578	nurse head	1.24967594741915e-06	yes	nurse head → larva	0.237302384079787	ancient	Alpha-tocopherol transfer protein	NA
LOC105828578	worker larva	9.9707676886243e-08	no	NA	NA	ancient	Alpha-tocopherol transfer protein	NA
LOC105828579	worker larva	1.27721569908573e-10	no	NA	NA	ancient	Alpha-tocopherol transfer protein-like	0.672140791534
LOC105828580	worker larva	0.0135955802907522	no	NA	NA	ancient	ABC transporter G family member 20	0.9119345290692
LOC105828580	nurse head	0.00594125013641836	yes	nurse head → larva	0.169352304060332	ancient	ABC transporter G family member 20	0.9119345290692
LOC105828581	nurse head	0.0128759251901238	yes	nurse head → larva	0.115906389229699	ancient	V-type proton ATPase 116 kDa subunit a isoform 1	0.9868179421738
LOC105828582	worker larva	1.41635948259424e-16	no	NA	NA	insect	-	0.9393230969101
LOC105828583	worker larva	1.10114544779236e-06	no	NA	NA	ancient	Glycerol-3-phosphate dehydrogenase NAD( ) cytoplasmic	NA
LOC105828583	nurse head	0.00043145045912148	yes	nurse head → larva	0.433250148468858	ancient	Glycerol-3-phosphate dehydrogenase NAD( ) cytoplasmic	NA
LOC105828583	nurse abdomen	0.00271947985175048	yes	nurse abdomen → larva	0.126719462070874	ancient	Glycerol-3-phosphate dehydrogenase NAD( ) cytoplasmic	NA
LOC105828584	worker larva	3.86153840504066e-63	yes	larva → nurse abdomen	0.280961323254088	ancient	Peroxiredoxin-6	0.9498916856427
LOC105828584	worker larva	3.86153840504066e-63	yes	larva → nurse head	0.154771262261845	ancient	Peroxiredoxin-6	0.9498916856427
LOC105828585	worker larva	1.23210890379285e-12	no	NA	NA	ancient	Glycerol-3-phosphate dehydrogenase NAD( ) cytoplasmic	0.802068020707
LOC105828585	nurse head	0.0276223068796162	no	NA	NA	ancient	Glycerol-3-phosphate dehydrogenase NAD( ) cytoplasmic	0.802068020707
LOC105828589	worker larva	2.04080803947247e-21	yes	larva → nurse head	0.163823744461398	ancient	Harmonin	0.9252079772538
LOC105828589	worker larva	2.04080803947247e-21	yes	larva → nurse abdomen	0.213987066551471	ancient	Harmonin	0.9252079772538
LOC105828590	worker larva	6.65448872061938e-87	yes	larva → nurse abdomen	0.166603498795878	ancient	Acyl-CoA-binding protein homolog	0.271272246517
LOC105828590	worker larva	6.65448872061938e-87	yes	larva → nurse head	0.1899413652006	ancient	Acyl-CoA-binding protein homolog	0.271272246517
LOC105828590	nurse head	0.000600812171823946	no	NA	NA	ancient	Acyl-CoA-binding protein homolog	0.271272246517
LOC105828591	worker larva	0.00417579894060798	no	NA	NA	ancient	Tudor domain-containing protein 3	0.9359594705747
LOC105828592	worker larva	2.85750885610867e-42	yes	larva → nurse head	0.317651152438178	ancient	Apoptosis-inducing factor 3	NA
LOC105828592	worker larva	2.85750885610867e-42	yes	larva → nurse abdomen	0.185342495068782	ancient	Apoptosis-inducing factor 3	NA
LOC105828593	worker larva	0.00371011001087373	no	NA	NA	insect	Tetraspanin-11	NA
LOC105828594	worker larva	3.32353251529768e-35	yes	larva → nurse head	0.178713829310892	ancient	Tudor domain-containing protein 3	NA
LOC105828594	worker larva	3.32353251529768e-35	yes	larva → nurse abdomen	0.191015587700072	ancient	Tudor domain-containing protein 3	NA
LOC105828594	nurse head	0.0310735926841822	no	NA	NA	ancient	Tudor domain-containing protein 3	NA
LOC105828595	nurse head	7.98345271055616e-05	no	NA	NA	insect	Apoptosis-inducing factor 3	NA
LOC105828598	worker larva	0.00219954601111999	no	NA	NA	ancient	Ephexin-1	0.840871233487
LOC105828600	worker larva	0.0209083907040044	no	NA	NA	insect	Probable cytochrome P450 4aa1	0.604690023984
LOC105828601	worker larva	0.0124759901970856	no	NA	NA	ancient	Cytokine receptor	0.868178906469
LOC105828602	worker larva	0.0153022158591318	no	NA	NA	ancient	Rho GTPase-activating protein 190	0.9802001139132
LOC105828603	worker larva	0.0252632525907985	no	NA	NA	ancient	Ras-like GTP-binding protein Rho1	NA
LOC105828604	worker larva	0.0363376604988005	no	NA	NA	ancient	Membrane-associated guanylate kinase WW and PDZ domain-containing protein 2	0.9778037895809
LOC105828605	worker larva	7.23543374732734e-09	no	NA	NA	ancient	Putative adenosylhomocysteinase 3	NA
LOC105828606	nurse abdomen	0.00110044743785648	yes	nurse abdomen → larva	0.275336467648308	ancient	Senecionine N-oxygenase	0.708052177297
LOC105828606	worker larva	0.00993260012333402	no	NA	NA	ancient	Senecionine N-oxygenase	0.708052177297
LOC105828607	worker larva	4.39829113746761e-17	no	NA	NA	ancient	Transmembrane emp24 domain-containing protein 5	NA
LOC105828609	nurse head	0.00813893050457199	yes	nurse head → larva	0.100236645557301	ancient	Protein disulfide-isomerase A3	0.9556477997258
LOC105828609	worker larva	2.77407229883757e-05	no	NA	NA	ancient	Protein disulfide-isomerase A3	0.9556477997258
LOC105828610	worker larva	2.09849582516812e-06	no	NA	NA	ancient	Mitogen-activated protein kinase kinase kinase 12	0.9752251694167
LOC105828612	worker larva	5.73856622224069e-12	no	NA	NA	ancient	Cationic amino acid transporter 4	0.9440295226943
LOC105828612	nurse head	0.0346858439799984	no	NA	NA	ancient	Cationic amino acid transporter 4	0.9440295226943
LOC105828614	nurse head	0.0324247293794608	no	NA	NA	hymenoptera	-	NA
LOC105828614	nurse abdomen	0.0291384448388091	no	NA	NA	hymenoptera	-	NA
LOC105828614	worker larva	0.0163885349176305	no	NA	NA	hymenoptera	-	NA
LOC105828615	worker larva	3.89286815700297e-06	no	NA	NA	novel	-	NA
LOC105828616	worker larva	0.0114993546581891	no	NA	NA	ancient	-	0.633623971548
LOC105828617	worker larva	2.1499090452742e-17	no	NA	NA	ancient	Protein CREG1	NA
LOC105828618	worker larva	5.72414079926695e-06	no	NA	NA	ancient	Probable H/ACA ribonucleoprotein complex subunit 1	0.665538230677
LOC105828620	worker larva	1.71829173707678e-11	no	NA	NA	ancient	Solute carrier family 28 member 3	0.635510074962
LOC105828621	worker larva	1.40118086238579e-35	yes	larva → nurse abdomen	0.208773141958267	ancient	Ceramide-1-phosphate transfer protein	NA
LOC105828621	worker larva	1.40118086238579e-35	yes	larva → nurse head	0.174670752778517	ancient	Ceramide-1-phosphate transfer protein	NA
LOC105828622	worker larva	0.0100776163868693	no	NA	NA	ancient	Zinc finger protein 420	0.9581047438253
LOC105828624	worker larva	1.83666327971791e-13	no	NA	NA	ancient	Echinoderm microtubule-associated protein-like CG42247	0.88560510601
LOC105828625	worker larva	0.00855959217888704	no	NA	NA	ancient	7SK snRNA methylphosphate capping enzyme	0.90285787296
LOC105828632	worker larva	1.0964077670152e-07	no	NA	NA	ancient	PiggyBac transposable element-derived protein 4	NA
LOC105828633	nurse abdomen	0.01428962425584	yes	nurse abdomen → larva	0.0838672037780906	ancient	Nucleoredoxin	0.9249912938148
LOC105828633	worker larva	2.31039533916899e-09	no	NA	NA	ancient	Nucleoredoxin	0.9249912938148
LOC105828635	worker larva	0.000443680447829263	no	NA	NA	ancient	Arrestin lateral eye	0.801887065969
LOC105828635	worker larva	0.000443680447829263	no	NA	NA	ancient	Arrestin lateral eye	0.801887065969
LOC105828636	worker larva	0.000152610349655535	no	NA	NA	ancient	Krueppel-like factor 7	NA
LOC105828639	worker larva	0.00678150303168792	no	NA	NA	ancient	Tyramine receptor 1	0.941940280978
LOC105828643	worker larva	0.00150171546939215	no	NA	NA	ancient	Ubiquitin-protein ligase E3B	0.9786251417266
LOC105828644	worker larva	0.000951496413068889	no	NA	NA	ancient	Protein deltex	0.894174106667
LOC105828646	worker larva	0.0018170890467589	no	NA	NA	ancient	FYVE RhoGEF and PH domain-containing protein 2	0.767919802276
LOC105828647	nurse head	0.0104491102694431	yes	nurse head → larva	0.157200078355248	ancient	Serine-threonine kinase receptor-associated protein	0.9337021177825
LOC105828647	worker larva	3.14335805821442e-11	no	NA	NA	ancient	Serine-threonine kinase receptor-associated protein	0.9337021177825
LOC105828648	nurse head	0.00743804803544506	yes	nurse head → larva	0.092616020211421	ancient	Peroxidasin	0.9018176743138
LOC105828648	worker larva	4.09567160579156e-14	no	NA	NA	ancient	Peroxidasin	0.9018176743138
LOC105828651	worker larva	2.86482639879237e-05	no	NA	NA	insect	Transposable element Tc3 transposase	NA
LOC105828653	nurse abdomen	0.0283612834721492	yes	nurse abdomen → larva	0.0699035890443951	ancient	Ribosome maturation protein SBDS	0.786251690465
LOC105828654	worker larva	1.0085159227332e-05	no	NA	NA	ancient	Transmembrane protein 8A	0.746164682316
LOC105828655	worker larva	1.71036163755593e-09	no	NA	NA	ancient	Protein O-mannosyl-transferase 2	0.9370044628719
LOC105828656	worker larva	6.93800825234384e-06	no	NA	NA	ancient	N-acetyltransferase 6	0.795230992071
LOC105828656	nurse head	4.56256486764849e-05	yes	nurse head → larva	0.41315145451678	ancient	N-acetyltransferase 6	0.795230992071
LOC105828657	worker larva	2.63191315210646e-10	no	NA	NA	ancient	L-asparaginase	0.840100096532
LOC105828660	nurse head	0.0238831563574317	no	NA	NA	ancient	Cob(I)yrinic acid a c-diamide adenosyltransferase mitochondrial	NA
LOC105828664	nurse abdomen	0.021491978424277	yes	nurse abdomen → larva	0.12381914365383	ancient	Enolase	0.9493904546898
LOC105828664	worker larva	6.3561044443445e-11	no	NA	NA	ancient	Enolase	0.9493904546898
LOC105828665	worker larva	1.42089489454313e-23	yes	larva → nurse abdomen	0.149083723093254	insect	Facilitated trehalose transporter Tret1-2 homolog	0.83062982499
LOC105828665	nurse head	0.00823202823972668	yes	nurse head → larva	0.106790481084366	insect	Facilitated trehalose transporter Tret1-2 homolog	0.83062982499
LOC105828665	worker larva	1.42089489454313e-23	yes	larva → nurse head	0.418584982627915	insect	Facilitated trehalose transporter Tret1-2 homolog	0.83062982499
LOC105828665	nurse abdomen	0.00970238554259	yes	nurse abdomen → larva	0.206156518220113	insect	Facilitated trehalose transporter Tret1-2 homolog	0.83062982499
LOC105828666	worker larva	0.000130816221763185	no	NA	NA	insect	-	0.812382376726
LOC105828668	worker larva	3.53524211169662e-08	no	NA	NA	insect	Gustatory receptor for bitter taste 66a	0.740599427366
LOC105828669	worker larva	4.85578182012427e-10	no	NA	NA	ancient	DNA/RNA-binding protein KIN17	0.862263997946
LOC105828670	worker larva	0.0418477230157205	no	NA	NA	insect	-	NA
LOC105828673	worker larva	1.48724070192698e-16	no	NA	NA	ancient	Differentially expressed in FDCP 6 homolog	0.9792479135107
LOC105828674	worker larva	0.00278142799751886	no	NA	NA	ancient	Coiled-coil domain-containing protein 65	0.720964503564
LOC105828676	worker larva	1.6364610227619e-06	no	NA	NA	ancient	G2/mitotic-specific cyclin-A	0.839928386042
LOC105828678	worker larva	6.43445957826911e-07	no	NA	NA	ancient	Nucleosome assembly protein 1-like 1	0.944905356551
LOC105828679	worker larva	0.000223932554720915	no	NA	NA	insect	-	0.881232858962
LOC105828680	worker larva	2.8483099631893e-06	no	NA	NA	ancient	Laccase-1	0.6887712258
LOC105828680	nurse abdomen	0.0338647894935172	yes	nurse abdomen → larva	0.0719573701083321	ancient	Laccase-1	0.6887712258
LOC105828683	worker larva	3.49721664149027e-05	no	NA	NA	ancient	Protein king tubby	0.9730001627977
LOC105828685	nurse abdomen	0.00446210177771966	yes	nurse abdomen → larva	0.074240505979898	ancient	60S ribosomal protein L18	0.581287618738
LOC105828686	worker larva	1.0252728683059e-49	yes	larva → nurse abdomen	0.138347156649887	ant	-	0.675445011903
LOC105828686	worker larva	1.0252728683059e-49	yes	larva → nurse head	0.185922997352733	ant	-	0.675445011903
LOC105828687	nurse abdomen	0.00504688924921969	yes	nurse abdomen → larva	0.0886814962385533	insect	Nyctalopin	0.553713261932
LOC105828687	nurse head	3.56136883643573e-05	yes	nurse head → larva	0.193492727825935	insect	Nyctalopin	0.553713261932
LOC105828687	worker larva	1.27422378078631e-14	no	NA	NA	insect	Nyctalopin	0.553713261932
LOC105828688	nurse abdomen	0.0487440654874797	no	NA	NA	ancient	DnaJ homolog subfamily C member 9	0.763232293559
LOC105828688	nurse head	7.48077236896106e-05	yes	nurse head → larva	0.193491575845887	ancient	DnaJ homolog subfamily C member 9	0.763232293559
LOC105828688	worker larva	0.00580939813038273	no	NA	NA	ancient	DnaJ homolog subfamily C member 9	0.763232293559
LOC105828691	worker larva	2.80896006824111e-05	no	NA	NA	ancient	Fatty acid synthase	NA
LOC105828692	worker larva	2.80267419135016e-06	no	NA	NA	ancient	Desumoylating isopeptidase 2	NA
LOC105828693	worker larva	7.55676799322256e-08	no	NA	NA	ancient	mRNA turnover protein 4 homolog	0.627148433752
LOC105828693	nurse abdomen	0.00773951897860622	yes	nurse abdomen → larva	0.128547897479015	ancient	mRNA turnover protein 4 homolog	0.627148433752
LOC105828697	worker larva	0.0114187121688712	no	NA	NA	ancient	DnaJ protein homolog 1	NA
LOC105828699	worker larva	0.0180878848789568	no	NA	NA	hymenoptera	-	0.854303000733
LOC105828701	nurse abdomen	0.0469537059346011	no	NA	NA	ancient	Indole-3-acetaldehyde oxidase	0.663849625646
LOC105828701	worker larva	0.00407135503973336	no	NA	NA	ancient	Indole-3-acetaldehyde oxidase	0.663849625646
LOC105828704	worker larva	1.46541141171834e-09	no	NA	NA	ancient	Xanthine dehydrogenase/oxidase	0.852898412207
LOC105828705	worker larva	0.000344153826065135	no	NA	NA	ancient	Retinol dehydrogenase 12	NA
LOC105828707	worker larva	0.0152029457625424	no	NA	NA	ancient	Protein shifted	0.871582344036
LOC105828707	nurse abdomen	0.0142462765038257	yes	nurse abdomen → larva	0.0987753928849575	ancient	Protein shifted	0.871582344036
LOC105828708	nurse abdomen	0.0483991049187386	yes	nurse abdomen → larva	0.0700782575158201	ancient	Protein shifted	NA
LOC105828708	worker larva	0.00137978542455486	no	NA	NA	ancient	Protein shifted	NA
LOC105828709	worker larva	3.86206883639062e-28	yes	larva → nurse head	0.239389437639839	insect	Chymotrypsin-2	0.822805603685
LOC105828709	nurse head	0.0400910755871125	no	NA	NA	insect	Chymotrypsin-2	0.822805603685
LOC105828709	worker larva	3.86206883639062e-28	yes	larva → nurse abdomen	0.205889480011175	insect	Chymotrypsin-2	0.822805603685
LOC105828712	nurse head	0.000195478576517625	yes	nurse head → larva	0.114433386808785	ancient	Growth arrest-specific protein 2	0.9207506104305
LOC105828712	worker larva	0.000714854807182989	no	NA	NA	ancient	Growth arrest-specific protein 2	0.9207506104305
LOC105828713	worker larva	0.000296727190841245	no	NA	NA	ancient	Septin-2	NA
LOC105828716	worker larva	0.0019438121584521	no	NA	NA	ancient	Succinyl-CoA ligase ADP-forming subunit beta mitochondrial (Fragment)	0.9411012734293
LOC105828721	worker larva	3.84096971266171e-22	yes	larva → nurse abdomen	0.137866621889153	ancient	Alpha-catulin	NA
LOC105828721	worker larva	3.84096971266171e-22	yes	larva → nurse head	0.137133284599805	ancient	Alpha-catulin	NA
LOC105828722	worker larva	6.11282063082553e-11	no	NA	NA	insect	Cytochrome P450 4C1	0.900777732536
LOC105828722	nurse head	0.0321519076071345	no	NA	NA	insect	Cytochrome P450 4C1	0.900777732536
LOC105828723	worker larva	2.7536117331573e-06	no	NA	NA	ancient	Cytochrome P450 4C1	NA
LOC105828727	worker larva	0.000870691401382033	no	NA	NA	ancient	Transmembrane 9 superfamily member 3	NA
LOC105828727	nurse head	0.029024759244095	no	NA	NA	ancient	Transmembrane 9 superfamily member 3	NA
LOC105828728	worker larva	2.21321936437507e-25	yes	larva → nurse head	0.165586179786314	ancient	Stress-associated endoplasmic reticulum protein 2	NA
LOC105828728	worker larva	2.21321936437507e-25	yes	larva → nurse abdomen	0.185048280358119	ancient	Stress-associated endoplasmic reticulum protein 2	NA
LOC105828732	nurse head	0.0461764067554499	no	NA	NA	ancient	Neural/ectodermal development factor IMP-L2	NA
LOC105828732	worker larva	1.26979967523283e-15	no	NA	NA	ancient	Neural/ectodermal development factor IMP-L2	NA
LOC105828733	nurse abdomen	0.000209618313923636	yes	nurse abdomen → larva	0.159665321344235	ancient	5-aminolevulinate synthase erythroid-specific mitochondrial	0.90469827715
LOC105828733	nurse head	0.0190736185469637	no	NA	NA	ancient	5-aminolevulinate synthase erythroid-specific mitochondrial	0.90469827715
LOC105828735	worker larva	2.5727358389088e-25	yes	larva → nurse head	0.228022116627975	ancient	Insulin-like growth factor-binding protein complex acid labile subunit	0.621863657486
LOC105828735	worker larva	2.5727358389088e-25	yes	larva → nurse abdomen	0.263174565029469	ancient	Insulin-like growth factor-binding protein complex acid labile subunit	0.621863657486
LOC105828736	worker larva	0.000969595904572882	no	NA	NA	ancient	Apoptosis inhibitor 5	0.9790163848582
LOC105828739	nurse head	0.0189699915341947	no	NA	NA	ancient	Mitochondrial-processing peptidase subunit beta	0.9763741024983
LOC105828739	worker larva	1.4564297402405e-19	yes	larva → nurse abdomen	0.206203569866424	ancient	Mitochondrial-processing peptidase subunit beta	0.9763741024983
LOC105828739	worker larva	1.4564297402405e-19	yes	larva → nurse head	0.183658569363282	ancient	Mitochondrial-processing peptidase subunit beta	0.9763741024983
LOC105828742	worker larva	2.91048276943682e-09	no	NA	NA	ancient	Probable phenylalanine--tRNA ligase alpha subunit	0.9300459504575
LOC105828743	nurse abdomen	0.0179707338548884	yes	nurse abdomen → larva	0.0947411787383396	ancient	Beta-1 4-N-acetylgalactosaminyltransferase bre-4	NA
LOC105828745	worker larva	4.79001488737383e-05	no	NA	NA	ant	-	0.423584450173
LOC105828745	nurse abdomen	0.0229364466528744	yes	nurse abdomen → larva	0.110414677600027	ant	-	0.423584450173
LOC105828746	worker larva	3.12431891371762e-06	no	NA	NA	ancient	Transcription initiation factor TFIID subunit 4	0.9477504450025
LOC105828746	nurse abdomen	0.0260121419250056	yes	nurse abdomen → larva	0.0950248973255887	ancient	Transcription initiation factor TFIID subunit 4	0.9477504450025
LOC105828747	nurse head	0.00010361576001839	yes	nurse head → larva	0.124444709674432	insect	-	0.509690828471
LOC105828747	worker larva	3.30668593644764e-17	no	NA	NA	insect	-	0.509690828471
LOC105828749	nurse head	0.0142140480783374	no	NA	NA	ancient	Pre-mRNA-splicing factor ATP-dependent RNA helicase PRP16	0.939919394756
LOC105828749	worker larva	0.00243223830684703	no	NA	NA	ancient	Pre-mRNA-splicing factor ATP-dependent RNA helicase PRP16	0.939919394756
LOC105828750	worker larva	1.46329796823611e-11	no	NA	NA	ancient	N-alpha-acetyltransferase 25 NatB auxiliary subunit	0.9626103038148
LOC105828751	nurse head	0.0167909076184311	no	NA	NA	hymenoptera	-	0.558819447458
LOC105828751	worker larva	2.57101090794548e-27	yes	larva → nurse head	0.26739975113467	hymenoptera	-	0.558819447458
LOC105828751	worker larva	2.57101090794548e-27	yes	larva → nurse abdomen	0.19004451572751	hymenoptera	-	0.558819447458
LOC105828752	worker larva	7.52371556458864e-10	no	NA	NA	hymenoptera	Pupal cuticle protein	0.789803244783
LOC105828753	worker larva	7.93599364031411e-13	no	NA	NA	insect	-	0.896649108061
LOC105828754	worker larva	1.96685418266355e-07	no	NA	NA	ancient	Etoposide-induced protein 2.4 homolog	NA
LOC105828757	worker larva	0.00156563457371194	no	NA	NA	ancient	Protein CNPPD1	0.837702297304
LOC105828758	worker larva	1.8792305134448e-26	yes	larva → nurse head	0.147941831303993	ancient	Cytochrome P450 4C1	0.851048807219
LOC105828758	worker larva	1.8792305134448e-26	yes	larva → nurse abdomen	0.196171341879251	ancient	Cytochrome P450 4C1	0.851048807219
LOC105828758	nurse abdomen	0.0304223105190099	yes	nurse abdomen → larva	0.062801621852682	ancient	Cytochrome P450 4C1	0.851048807219
LOC105828759	worker larva	0.00023620648391685	no	NA	NA	ancient	Transmembrane protein 65	0.843585115072
LOC105828760	worker larva	0.000151553188730141	no	NA	NA	insect	-	0.736404938858
LOC105828761	nurse abdomen	0.0307111482437853	no	NA	NA	ancient	ATP-binding cassette sub-family C member Sur	0.696729651617
LOC105828761	worker larva	8.77055564211306e-08	no	NA	NA	ancient	ATP-binding cassette sub-family C member Sur	0.696729651617
LOC105828762	worker larva	2.90180753632558e-21	yes	larva → nurse abdomen	0.187811825222243	ancient	cGMP-dependent protein kinase isozyme 1	0.9218093508748
LOC105828762	worker larva	2.90180753632558e-21	yes	larva → nurse head	0.209370527452738	ancient	cGMP-dependent protein kinase isozyme 1	0.9218093508748
LOC105828763	nurse head	0.00093696886549452	yes	nurse head → larva	0.111557981210588	ancient	TM2 domain-containing protein CG10795	NA
LOC105828763	worker larva	0.000127698437649453	no	NA	NA	ancient	TM2 domain-containing protein CG10795	NA
LOC105828766	worker larva	2.2516318989804e-14	no	NA	NA	ancient	Protein charybde	NA
LOC105828766	nurse abdomen	0.0487141487686645	no	NA	NA	ancient	Protein charybde	NA
LOC105828768	worker larva	2.66186745934744e-12	no	NA	NA	ancient	-	NA
LOC105828769	worker larva	0.00315286395817611	no	NA	NA	insect	Caspase activity and apoptosis inhibitor 1	0.853194978379
LOC105828770	worker larva	5.92086315653921e-08	no	NA	NA	insect	-	0.582682739873
LOC105828770	nurse head	0.0191453224386825	no	NA	NA	insect	-	0.582682739873
LOC105828771	nurse head	0.0301873993053217	no	NA	NA	ancient	Polycomb complex protein BMI-1	0.82018071845
LOC105828771	worker larva	1.89858879433534e-05	no	NA	NA	ancient	Polycomb complex protein BMI-1	0.82018071845
LOC105828774	nurse head	0.0263912792773715	no	NA	NA	ancient	THAP domain-containing protein 2	0.810412621291
LOC105828775	worker larva	2.0160615758364e-11	no	NA	NA	novel	-	NA
LOC105828777	worker larva	5.94034863505455e-50	yes	larva → nurse head	0.214601610223125	ancient	Cytochrome P450 4C1	0.489679972576
LOC105828777	worker larva	5.94034863505455e-50	yes	larva → nurse abdomen	0.172223314837993	ancient	Cytochrome P450 4C1	0.489679972576
LOC105828778	nurse head	0.000415225961780664	yes	nurse head → larva	0.136453662176077	ancient	Glucosylceramidase	0.715349786856
LOC105828778	nurse abdomen	0.0382581994287599	no	NA	NA	ancient	Glucosylceramidase	0.715349786856
LOC105828778	worker larva	6.55886491699849e-12	no	NA	NA	ancient	Glucosylceramidase	0.715349786856
LOC105828782	worker larva	2.58482133477742e-10	no	NA	NA	ancient	-	0.847138158424
LOC105828784	nurse head	0.0450326401495725	no	NA	NA	ancient	Pro-interleukin-16	0.733726260368
LOC105828784	worker larva	2.61572549103226e-15	no	NA	NA	ancient	Pro-interleukin-16	0.733726260368
LOC105828785	worker larva	0.0018535808256491	no	NA	NA	ancient	Ubiquitin-conjugating enzyme E2 R2	NA
LOC105828786	nurse head	0.0412936164633404	no	NA	NA	ancient	Microsomal glutathione S-transferase 1	NA
LOC105828787	nurse head	6.79473401619995e-05	yes	nurse head → larva	0.0986176242990864	ancient	Microsomal glutathione S-transferase 1	NA
LOC105828787	worker larva	5.31144474537687e-15	no	NA	NA	ancient	Microsomal glutathione S-transferase 1	NA
LOC105828789	worker larva	2.01873238338741e-06	no	NA	NA	ancient	OTU domain-containing protein 7B	0.937282783301
LOC105828790	worker larva	0.00114366636198522	no	NA	NA	ancient	CREB-regulated transcription coactivator 1	0.9799622117374
LOC105828791	worker larva	0.000607173339577518	no	NA	NA	ancient	Mucosa-associated lymphoid tissue lymphoma translocation protein 1	0.829001516515
LOC105828792	worker larva	1.77146084734545e-05	no	NA	NA	insect	General odorant-binding protein 83a	0.617924432835
LOC105828792	nurse abdomen	0.000690813670497306	no	NA	NA	insect	General odorant-binding protein 83a	0.617924432835
LOC105828793	nurse head	0.0016787440362721	yes	nurse head → larva	0.081385665084144	ancient	Probable 39S ribosomal protein L24 mitochondrial	NA
LOC105828793	worker larva	0.000328884234017227	no	NA	NA	ancient	Probable 39S ribosomal protein L24 mitochondrial	NA
LOC105828797	worker larva	2.34544208351308e-05	no	NA	NA	ancient	Maltase 1	0.9428099877841
LOC105828797	nurse head	0.000718766795968817	yes	nurse head → larva	0.0837674003958026	ancient	Maltase 1	0.9428099877841
LOC105828798	worker larva	2.6501186751933e-07	no	NA	NA	ancient	Chaoptin	0.77393385126
LOC105828801	worker larva	1.33361315723325e-05	no	NA	NA	insect	-	0.81521801423
LOC105828803	worker larva	1.47722835536157e-07	no	NA	NA	aculeata	-	0.482662526361
LOC105828804	worker larva	2.00934379280299e-25	yes	larva → nurse head	0.180611859011626	novel	-	NA
LOC105828804	worker larva	2.00934379280299e-25	yes	larva → nurse abdomen	0.16822080239874	novel	-	NA
LOC105828806	worker larva	1.06081231959304e-43	yes	larva → nurse head	0.153455159271032	ancient	Fatty acid synthase	0.834290044635
LOC105828806	nurse abdomen	0.0373047559154873	no	NA	NA	ancient	Fatty acid synthase	0.834290044635
LOC105828806	worker larva	1.06081231959304e-43	yes	larva → nurse abdomen	0.125905091958296	ancient	Fatty acid synthase	0.834290044635
LOC105828808	worker larva	1.21287167804399e-11	no	NA	NA	ancient	Netrin receptor UNC5C	0.9178646856374
LOC105828808	nurse abdomen	0.00193146332279871	yes	nurse abdomen → larva	0.113098410010322	ancient	Netrin receptor UNC5C	0.9178646856374
LOC105828809	worker larva	5.28032788401952e-08	no	NA	NA	ancient	ATP-dependent RNA helicase DDX24	0.608031733507
LOC105828810	worker larva	0.00511280459156681	no	NA	NA	ancient	Gephyrin	0.742827566564
LOC105828811	worker larva	0.000671198482803255	no	NA	NA	insect	-	0.9295757285745
LOC105828813	worker larva	0.00062754493288396	no	NA	NA	aculeata	-	0.262199009486
LOC105828815	worker larva	0.000104451488499913	no	NA	NA	ancient	WD repeat-containing protein 20	0.9485323234709
LOC105828816	worker larva	2.52370418247835e-14	no	NA	NA	ancient	Aprataxin and PNK-like factor	0.904231643073
LOC105828817	worker larva	0.000159486955210184	no	NA	NA	ancient	Translin-associated protein X	NA
LOC105828819	worker larva	7.70364783310208e-07	no	NA	NA	ancient	Neuropeptides capa receptor	0.926174055401
LOC105828820	worker larva	8.05345806175787e-05	no	NA	NA	insect	-	NA
LOC105828820	nurse abdomen	0.00611986665964685	yes	nurse abdomen → larva	0.0938937594004817	insect	-	NA
LOC105828821	nurse abdomen	0.0283028522953129	yes	nurse abdomen → larva	0.0873600474227407	ancient	BTB/POZ domain-containing protein 7	NA
LOC105828821	worker larva	5.17310136691209e-08	no	NA	NA	ancient	BTB/POZ domain-containing protein 7	NA
LOC105828822	worker larva	7.40112278896484e-06	no	NA	NA	aculeata	-	0.887831010325
LOC105828823	worker larva	3.40011058807334e-07	no	NA	NA	insect	-	0.802932506208
LOC105828825	worker larva	1.41663942647682e-06	no	NA	NA	ancient	Peregrin	0.9626990603438
LOC105828827	worker larva	0.000152110012048383	no	NA	NA	ancient	Probable allantoinase 1	NA
LOC105828828	worker larva	0.0109214083315453	no	NA	NA	ancient	FACT complex subunit spt16	0.9604642578907
LOC105828829	worker larva	1.55336090104636e-13	no	NA	NA	ancient	Repetitive proline-rich cell wall protein 2	0.878902161125
LOC105828829	nurse head	0.0157851196772022	yes	nurse head → larva	0.067595678597392	ancient	Repetitive proline-rich cell wall protein 2	0.878902161125
LOC105828830	worker larva	1.49094265942472e-20	yes	larva → nurse abdomen	0.135680437019431	insect	-	NA
LOC105828830	worker larva	1.49094265942472e-20	yes	larva → nurse head	0.179200298342718	insect	-	NA
LOC105828831	nurse head	0.00380224808752909	no	NA	NA	ancient	Dynactin subunit 6	0.9443411238306
LOC105828832	worker larva	1.58581495587801e-33	yes	larva → nurse abdomen	0.124480664877962	ancient	Probable nuclear hormone receptor HR3	NA
LOC105828832	worker larva	1.58581495587801e-33	yes	larva → nurse head	0.145243385072883	ancient	Probable nuclear hormone receptor HR3	NA
LOC105828833	worker larva	3.82256341456017e-09	no	NA	NA	ancient	Calcium/calmodulin-dependent protein kinase type 1	NA
LOC105828833	nurse abdomen	0.0356372430329654	no	NA	NA	ancient	Calcium/calmodulin-dependent protein kinase type 1	NA
LOC105828834	worker larva	2.65459865777925e-05	no	NA	NA	ancient	CREB-binding protein	0.9708532108859
LOC105828836	worker larva	2.32668501080068e-05	no	NA	NA	hymenoptera	-	NA
LOC105828839	nurse head	0.00896179387780946	yes	nurse head → larva	0.0734339384770313	ancient	Ubiquitin-conjugating enzyme E2 C	0.9410775101125
LOC105828840	worker larva	2.17380034817239e-52	yes	larva → nurse head	0.276658484632844	ancient	Valacyclovir hydrolase	0.815403856104
LOC105828840	nurse head	0.0138509101932014	no	NA	NA	ancient	Valacyclovir hydrolase	0.815403856104
LOC105828840	worker larva	2.17380034817239e-52	yes	larva → nurse abdomen	0.215906779191386	ancient	Valacyclovir hydrolase	0.815403856104
LOC105828842	worker larva	0.000140919126710106	no	NA	NA	ancient	Histone H2B	NA
LOC105828843	worker larva	0.000174179631910237	no	NA	NA	insect	-	NA
LOC105828844	worker larva	0.00362160751245499	no	NA	NA	ancient	Ubiquitin carboxyl-terminal hydrolase 47	0.9662564662559
LOC105828850	worker larva	0.000595110632075449	no	NA	NA	ancient	SprT-like domain-containing protein Spartan	NA
LOC105828853	worker larva	1.47357397453529e-06	no	NA	NA	ancient	Protein peanut	0.9258631981474
LOC105828854	worker larva	0.000310818059957344	no	NA	NA	hymenoptera	-	0.550198801818
LOC105828855	nurse abdomen	0.0142802899233331	yes	nurse abdomen → larva	0.0942582075273589	ancient	SCY1-like protein 2	NA
LOC105828855	worker larva	2.1249642346401e-05	no	NA	NA	ancient	SCY1-like protein 2	NA
LOC105828856	nurse head	0.00251956660440022	yes	nurse head → larva	0.204511611456392	ancient	Hydroxymethylglutaryl-CoA synthase cytoplasmic	0.787366150232
LOC105828858	worker larva	0.0010349332300675	no	NA	NA	insect	Protein spaetzle	0.378025985222
LOC105828858	nurse abdomen	0.0484299813997483	yes	nurse abdomen → larva	0.0963909719166424	insect	Protein spaetzle	0.378025985222
LOC105828859	nurse head	0.0257228783629736	no	NA	NA	ancient	CDC42 small effector protein homolog	0.750905452039
LOC105828859	worker larva	0.00871905646975029	no	NA	NA	ancient	CDC42 small effector protein homolog	0.750905452039
LOC105828860	worker larva	0.028771351672692	no	NA	NA	insect	-	0.397715119811
LOC105828861	nurse head	0.00173855107900378	yes	nurse head → larva	0.0889218530818213	ancient	-	0.57571762327
LOC105828864	worker larva	9.16917053298221e-22	yes	larva → nurse abdomen	0.14707217444564	ancient	Magnesium transporter protein 1	0.9338815063693
LOC105828864	worker larva	9.16917053298221e-22	yes	larva → nurse head	0.195328781033994	ancient	Magnesium transporter protein 1	0.9338815063693
LOC105828865	worker larva	5.58577033375235e-05	no	NA	NA	insect	Hyaluronan mediated motility receptor	0.774003648141
LOC105828866	nurse head	0.00982120003853652	yes	nurse head → larva	0.209197108613951	ancient	Polyprenol reductase	0.558967328932
LOC105828867	nurse head	0.0132970038690445	yes	nurse head → larva	0.0774649805646726	hymenoptera	-	NA
LOC105828867	worker larva	1.15549719923747e-07	no	NA	NA	hymenoptera	-	NA
LOC105828867	nurse abdomen	0.0170019870896122	yes	nurse abdomen → larva	0.0809317195261157	hymenoptera	-	NA
LOC105828868	nurse head	0.000667114679552441	yes	nurse head → larva	0.196670128418457	ancient	Cytochrome c	NA
LOC105828868	worker larva	1.2761883108399e-07	no	NA	NA	ancient	Cytochrome c	NA
LOC105828869	worker larva	0.000259398773379465	no	NA	NA	ancient	Cytosolic carboxypeptidase NnaD	0.837222162306
LOC105828869	nurse abdomen	0.0346367956727849	yes	nurse abdomen → larva	0.0683141188843799	ancient	Cytosolic carboxypeptidase NnaD	0.837222162306
LOC105828870	nurse head	0.0156408921551789	no	NA	NA	ancient	Probable glutamine-dependent NAD( ) synthetase	0.9546516789339
LOC105828870	worker larva	0.00563363491765116	no	NA	NA	ancient	Probable glutamine-dependent NAD( ) synthetase	0.9546516789339
LOC105828871	worker larva	3.33540870182202e-38	yes	larva → nurse abdomen	0.239204606309814	ancient	Protein ovo	0.9821163715947
LOC105828871	worker larva	3.33540870182202e-38	yes	larva → nurse head	0.156639552146776	ancient	Protein ovo	0.9821163715947
LOC105828872	nurse abdomen	0.0350647701437697	no	NA	NA	ancient	TBC1 domain family member 23	0.983492651789
LOC105828872	worker larva	3.14531441968147e-13	no	NA	NA	ancient	TBC1 domain family member 23	0.983492651789
LOC105828873	worker larva	1.35092007735911e-13	no	NA	NA	ancient	Mitochondrial import receptor subunit TOM70	0.888286473248
LOC105828874	worker larva	3.00302943934799e-05	no	NA	NA	ancient	Beta-1 4-mannosyl-glycoprotein 4-beta-N-acetylglucosaminyltransferase	NA
LOC105828875	worker larva	4.53567695057994e-05	no	NA	NA	ancient	UDP-N-acetylglucosamine--dolichyl-phosphate N-acetylglucosaminephosphotransferase	0.864151443833
LOC105828876	worker larva	1.77907879574653e-08	no	NA	NA	ancient	Putative protein arginine N-methyltransferase 9	0.871601189658
LOC105828877	nurse head	0.00764309105575245	yes	nurse head → larva	0.134313503815233	ancient	Tubulin alpha-1 chain	NA
LOC105828877	worker larva	0.0443969000009959	no	NA	NA	ancient	Tubulin alpha-1 chain	NA
LOC105828878	worker larva	8.77755029156627e-05	no	NA	NA	ancient	E3 ubiquitin-protein ligase RNF14	0.852397730984
LOC105828882	worker larva	1.77529248771989e-10	no	NA	NA	ancient	Zinc finger E-box-binding homeobox protein zag-1	0.772414122368
LOC105828886	nurse abdomen	0.0191258161390974	yes	nurse abdomen → larva	0.07598908073474	ancient	Prostaglandin reductase 1	NA
LOC105828886	worker larva	1.80771742220686e-08	no	NA	NA	ancient	Prostaglandin reductase 1	NA
LOC105828889	worker larva	6.47747594941816e-29	yes	larva → nurse abdomen	0.186769248257263	insect	-	NA
LOC105828889	worker larva	6.47747594941816e-29	yes	larva → nurse head	0.164331265952004	insect	-	NA
LOC105828889	nurse head	7.74755553484564e-05	no	NA	NA	insect	-	NA
LOC105828891	worker larva	5.73513838685251e-24	yes	larva → nurse head	0.187574836766513	insect	-	NA
LOC105828891	worker larva	5.73513838685251e-24	yes	larva → nurse abdomen	0.252758837722806	insect	-	NA
LOC105828891	nurse head	1.2952982109746e-10	no	NA	NA	insect	-	NA
LOC105828895	nurse head	0.00204319955897651	no	NA	NA	insect	Dimethyladenosine transferase 2 mitochondrial	0.853283046951
LOC105828895	worker larva	0.00786739789883823	no	NA	NA	insect	Dimethyladenosine transferase 2 mitochondrial	0.853283046951
LOC105828898	worker larva	7.26198198100224e-20	yes	larva → nurse abdomen	0.175969231925514	insect	Lysosomal acid phosphatase	NA
LOC105828898	worker larva	7.26198198100224e-20	yes	larva → nurse head	0.153561296573218	insect	Lysosomal acid phosphatase	NA
LOC105828900	worker larva	4.18565102121254e-15	no	NA	NA	ancient	Alpha-tocopherol transfer protein-like	0.835445114488
LOC105828901	worker larva	3.00611137940363e-86	yes	larva → nurse head	0.289828723547226	ancient	Putative serine protease K12H4.7	0.725933572784
LOC105828901	worker larva	3.00611137940363e-86	yes	larva → nurse abdomen	0.140857810113457	ancient	Putative serine protease K12H4.7	0.725933572784
LOC105828901	nurse head	0.0480893108312183	no	NA	NA	ancient	Putative serine protease K12H4.7	0.725933572784
LOC105828902	worker larva	0.0001457606784402	no	NA	NA	hymenoptera	-	0.678035273924
LOC105828904	nurse head	0.00977551083979924	yes	nurse head → larva	0.0925636441606993	ancient	Hemicentin-2	0.9505737049142
LOC105828904	worker larva	3.08882501284816e-08	no	NA	NA	ancient	Hemicentin-2	0.9505737049142
LOC105828905	worker larva	3.4044318793904e-16	no	NA	NA	ancient	Protein cappuccino	0.741955375127
LOC105828911	worker larva	0.000166237438158114	no	NA	NA	ancient	3'(2') 5'-bisphosphate nucleotidase 1	NA
LOC105828912	worker larva	0.0168932909726028	no	NA	NA	ancient	Choline transporter-like protein 1	0.89742452212
LOC105828913	worker larva	2.89387728141363e-08	no	NA	NA	insect	-	0.813431928633
LOC105828913	nurse abdomen	0.0275652632495109	yes	nurse abdomen → larva	0.0715138507365137	insect	-	0.813431928633
LOC105828915	worker larva	1.17584908155021e-08	no	NA	NA	ancient	SNF-related serine/threonine-protein kinase	0.936595830126
LOC105828916	worker larva	0.0252960655774717	no	NA	NA	ancient	Double-strand break repair protein MRE11A	0.583065907725
LOC105828918	worker larva	3.18100438663346e-05	no	NA	NA	ancient	Translation machinery-associated protein 16	0.232775592054
LOC105828920	worker larva	1.99231593347906e-06	no	NA	NA	ancient	40S ribosomal protein S14	NA
LOC105828920	nurse abdomen	0.00292039343153382	yes	nurse abdomen → larva	0.0699093676788526	ancient	40S ribosomal protein S14	NA
LOC105828921	nurse head	0.00202752075942745	yes	nurse head → larva	0.101300078957442	ancient	Xanthine dehydrogenase	NA
LOC105828921	worker larva	1.34792917702958e-25	yes	larva → nurse head	0.164685851384148	ancient	Xanthine dehydrogenase	NA
LOC105828921	worker larva	1.34792917702958e-25	yes	larva → nurse abdomen	0.170455899623915	ancient	Xanthine dehydrogenase	NA
LOC105828922	worker larva	5.62359654693823e-16	no	NA	NA	ancient	Laminin subunit alpha	0.9510841921762
LOC105828923	nurse head	0.0223538599434949	no	NA	NA	ancient	Ubiquitin carboxyl-terminal hydrolase 5	0.810688214519
LOC105828923	worker larva	7.7051177271874e-06	no	NA	NA	ancient	Ubiquitin carboxyl-terminal hydrolase 5	0.810688214519
LOC105828926	worker larva	0.00032674278943641	no	NA	NA	ancient	Transmembrane protein 179	NA
LOC105828927	worker larva	3.8666396903832e-05	no	NA	NA	ancient	Ankyrin repeat and zinc finger domain-containing protein 1	0.895370333379
LOC105828930	worker larva	0.00733628600511081	no	NA	NA	ancient	Thioredoxin domain-containing protein 6	0.805070345422
LOC105828931	worker larva	0.035994785070172	no	NA	NA	ancient	DNA replication complex GINS protein PSF1	0.719147758957
LOC105828933	worker larva	0.00157247041461772	no	NA	NA	insect	-	NA
LOC105828933	nurse head	0.00043275471897762	yes	nurse head → larva	0.0951774843670948	insect	-	NA
LOC105828936	worker larva	4.49624775536742e-51	yes	larva → nurse abdomen	0.171499945462511	insect	-	0.960875479405
LOC105828936	nurse abdomen	0.0306570402540351	yes	nurse abdomen → larva	0.0793166756108868	insect	-	0.960875479405
LOC105828936	worker larva	4.49624775536742e-51	yes	larva → nurse head	0.152674804654861	insect	-	0.960875479405
LOC105828937	nurse head	2.54925516694121e-05	no	NA	NA	insect	-	NA
LOC105828937	worker larva	5.87379561687296e-12	no	NA	NA	insect	-	NA
LOC105828942	worker larva	0.015245652082353	no	NA	NA	ancient	RILP-like protein homolog	NA
LOC105828943	worker larva	1.88454482665671e-17	no	NA	NA	ancient	Proline synthase co-transcribed bacterial homolog protein	0.872641710292
LOC105828944	worker larva	2.77938094146765e-05	no	NA	NA	ancient	DmX-like protein 2	0.9695242425668
LOC105828945	nurse head	0.00576492698084959	yes	nurse head → larva	0.0974037152490901	ancient	Structure-specific endonuclease subunit SLX4	0.481591267087
LOC105828946	worker larva	5.20771909245862e-08	no	NA	NA	ancient	Calcium-transporting ATPase type 2C member 1	0.9672944177209
LOC105828946	nurse abdomen	0.0228116062968417	yes	nurse abdomen → larva	0.0771023794069005	ancient	Calcium-transporting ATPase type 2C member 1	0.9672944177209
LOC105828947	worker larva	4.24866350741266e-16	no	NA	NA	ancient	Asparagine--tRNA ligase cytoplasmic	0.9204354967448
LOC105828948	worker larva	0.000151510640002055	no	NA	NA	ancient	MMS19 nucleotide excision repair protein homolog	0.826930201533
LOC105828950	nurse head	8.67617487094626e-05	yes	nurse head → larva	0.109536162349671	ancient	MORN repeat-containing protein 4	0.926934034524
LOC105828950	worker larva	0.000887859841018588	no	NA	NA	ancient	MORN repeat-containing protein 4	0.926934034524
LOC105828951	worker larva	5.89085859859062e-26	yes	larva → nurse abdomen	0.15604130201507	insect	Pupal cuticle protein C1B	NA
LOC105828951	worker larva	5.89085859859062e-26	yes	larva → nurse head	0.250385850219234	insect	Pupal cuticle protein C1B	NA
LOC105828952	worker larva	3.19611640918848e-05	no	NA	NA	novel	-	NA
LOC105828953	worker larva	0.00913079835153707	no	NA	NA	aculeata	-	NA
LOC105828954	worker larva	1.10647145531937e-20	yes	larva → nurse head	0.12835035378163	ancient	Dynein heavy chain 7 axonemal	0.866655739512
LOC105828954	worker larva	1.10647145531937e-20	yes	larva → nurse abdomen	0.15876182944683	ancient	Dynein heavy chain 7 axonemal	0.866655739512
LOC105828954	nurse abdomen	0.031558569305403	yes	nurse abdomen → larva	0.105923360034688	ancient	Dynein heavy chain 7 axonemal	0.866655739512
LOC105828956	worker larva	9.1296670079902e-23	yes	larva → nurse head	0.15696545676304	hymenoptera	-	NA
LOC105828956	worker larva	9.1296670079902e-23	yes	larva → nurse abdomen	0.148587228040788	hymenoptera	-	NA
LOC105828956	nurse abdomen	0.0394716716684025	yes	nurse abdomen → larva	0.0638970753231679	hymenoptera	-	NA
LOC105828958	nurse head	5.92164450947954e-05	yes	nurse head → larva	0.0997238364256754	ancient	Ubiquitin domain-containing protein 2	NA
LOC105828958	nurse abdomen	0.00165580271006926	no	NA	NA	ancient	Ubiquitin domain-containing protein 2	NA
LOC105828959	nurse head	0.0279539783817199	no	NA	NA	insect	-	0.9414770830207
LOC105828959	nurse abdomen	0.0140599092008843	yes	nurse abdomen → larva	0.071655411796147	insect	-	0.9414770830207
LOC105828959	worker larva	1.61267265848477e-11	no	NA	NA	insect	-	0.9414770830207
LOC105828960	worker larva	2.87157072305815e-30	yes	larva → nurse abdomen	0.16773087102099	insect	-	0.594360287782
LOC105828960	worker larva	2.87157072305815e-30	yes	larva → nurse head	0.196972023270351	insect	-	0.594360287782
LOC105828961	worker larva	0.0324932226173535	no	NA	NA	insect	-	0.83539599824
LOC105828963	worker larva	1.12537216841479e-05	no	NA	NA	insect	Proline-rich nuclear receptor coactivator 2	0.853721786408
LOC105828963	nurse abdomen	0.00257272011351004	yes	nurse abdomen → larva	0.0762160751034493	insect	Proline-rich nuclear receptor coactivator 2	0.853721786408
LOC105828964	nurse head	0.0460231945012688	no	NA	NA	hymenoptera	-	NA
LOC105828964	worker larva	4.76115609878687e-09	no	NA	NA	hymenoptera	-	NA
LOC105828965	worker larva	2.55328009573091e-08	no	NA	NA	insect	-	NA
LOC105828968	worker larva	4.79573774347425e-11	no	NA	NA	novel	-	NA
LOC105828971	nurse abdomen	0.0199124780213928	yes	nurse abdomen → larva	0.0715940339724852	novel	-	NA
LOC105828971	worker larva	6.08118160924841e-13	no	NA	NA	novel	-	NA
LOC105828972	worker larva	0.00148846253050327	no	NA	NA	ancient	Rho GTPase-activating protein 11B	0.811093984854
LOC105828973	nurse head	0.0346598138335076	no	NA	NA	ancient	E3 ubiquitin-protein ligase synoviolin	NA
LOC105828975	worker larva	2.97992048631963e-23	yes	larva → nurse abdomen	0.158240200519944	insect	-	NA
LOC105828975	worker larva	2.97992048631963e-23	yes	larva → nurse head	0.214223056581463	insect	-	NA
LOC105828979	nurse head	0.0375804647057282	no	NA	NA	hymenoptera	-	NA
LOC105828979	nurse abdomen	1.57148734449273e-05	yes	nurse abdomen → larva	0.0465575649793788	hymenoptera	-	NA
LOC105828981	worker larva	1.12436310450025e-20	yes	larva → nurse abdomen	0.160660634125345	ancient	Fork head domain transcription factor slp2	0.8639999901
LOC105828981	worker larva	1.12436310450025e-20	yes	larva → nurse head	0.178603873481267	ancient	Fork head domain transcription factor slp2	0.8639999901
LOC105828982	nurse head	0.0469389857328508	no	NA	NA	ancient	Rapamycin-insensitive companion of mTOR	0.885017977785
LOC105828982	worker larva	3.35173323481983e-07	no	NA	NA	ancient	Rapamycin-insensitive companion of mTOR	0.885017977785
LOC105828983	worker larva	2.01507253764313e-06	no	NA	NA	ancient	ER membrane protein complex subunit 4	NA
LOC105828983	nurse head	0.00351755000867559	yes	nurse head → larva	0.10826380972797	ancient	ER membrane protein complex subunit 4	NA
LOC105828983	nurse abdomen	0.0379131869052074	yes	nurse abdomen → larva	0.0741749566048045	ancient	ER membrane protein complex subunit 4	NA
LOC105828984	worker larva	0.032807349763696	no	NA	NA	insect	-	NA
LOC105828984	nurse head	0.0390367841275694	no	NA	NA	insect	-	NA
LOC105828985	worker larva	1.99174774303094e-28	yes	larva → nurse abdomen	0.280639850233652	ancient	Beta-1 3-glucan-binding protein	0.881296965335
LOC105828985	worker larva	1.99174774303094e-28	yes	larva → nurse head	0.249511327152885	ancient	Beta-1 3-glucan-binding protein	0.881296965335
LOC105828986	worker larva	0.000110196545071624	no	NA	NA	ancient	Caveolin-3	NA
LOC105828986	nurse abdomen	0.00642422640277955	no	NA	NA	ancient	Caveolin-3	NA
LOC105828987	worker larva	4.41041965304428e-08	no	NA	NA	ancient	High affinity cGMP-specific 3' 5'-cyclic phosphodiesterase 9A	0.9681281713494
LOC105828989	worker larva	6.35021946132102e-10	no	NA	NA	ant	-	0.686501543853
LOC105828993	worker larva	1.75885718082898e-40	yes	larva → nurse abdomen	0.279598191323347	ancient	Ras-like protein 1	NA
LOC105828993	worker larva	1.75885718082898e-40	yes	larva → nurse head	0.249526570005302	ancient	Ras-like protein 1	NA
LOC105828995	worker larva	1.63838501033353e-14	no	NA	NA	aculeata	Putative odorant receptor 92a	NA
LOC105828998	worker larva	4.62849121850969e-07	no	NA	NA	hymenoptera	-	0.397803529318
LOC105828999	worker larva	0.000728541365420697	no	NA	NA	ancient	Low-density lipoprotein receptor-related protein 11	0.828200077007
LOC105829002	worker larva	3.05517825588424e-31	yes	larva → nurse abdomen	0.177957282916735	ancient	Multiple coagulation factor deficiency protein 2 homolog	NA
LOC105829002	worker larva	3.05517825588424e-31	yes	larva → nurse head	0.1930566105144	ancient	Multiple coagulation factor deficiency protein 2 homolog	NA
LOC105829003	worker larva	1.7273020412086e-25	yes	larva → nurse head	0.210456462477659	insect	-	0.74909829041
LOC105829003	worker larva	1.7273020412086e-25	yes	larva → nurse abdomen	0.155660497079841	insect	-	0.74909829041
LOC105829003	nurse head	0.00725873293657303	yes	nurse head → larva	0.176395775903432	insect	-	0.74909829041
LOC105829005	worker larva	7.32326328093952e-05	no	NA	NA	ancient	Aladin	0.848119187179
LOC105829006	worker larva	2.07577790328113e-08	no	NA	NA	insect	Luciferin 4-monooxygenase	0.737066314294
LOC105829007	nurse abdomen	0.00460325743047836	no	NA	NA	ancient	Luciferin 4-monooxygenase	0.647006587521
LOC105829007	worker larva	2.99271743612847e-08	no	NA	NA	ancient	Luciferin 4-monooxygenase	0.647006587521
LOC105829008	worker larva	1.12802550532331e-44	yes	larva → nurse abdomen	0.161026215031689	aculeata	-	0.460858119535
LOC105829008	nurse head	0.000943797177790699	no	NA	NA	aculeata	-	0.460858119535
LOC105829008	worker larva	1.12802550532331e-44	yes	larva → nurse head	0.127674453440977	aculeata	-	0.460858119535
LOC105829008	nurse abdomen	0.0372492211432612	no	NA	NA	aculeata	-	0.460858119535
LOC105829009	worker larva	3.23918771011055e-138	yes	larva → nurse head	0.169406338942727	insect	Protein lethal(2)essential for life	NA
LOC105829009	worker larva	3.23918771011055e-138	yes	larva → nurse abdomen	0.154955400112934	insect	Protein lethal(2)essential for life	NA
LOC105829010	nurse head	0.00235682163089311	yes	nurse head → larva	0.109129857236392	ancient	Coatomer subunit gamma	NA
LOC105829010	worker larva	0.000750971484026885	no	NA	NA	ancient	Coatomer subunit gamma	NA
LOC105829011	nurse head	0.0301665257402772	no	NA	NA	ancient	Ankyrin repeat domain-containing protein 40	0.875381823667
LOC105829012	worker larva	5.22850052514718e-07	no	NA	NA	ancient	Ribosomal L1 domain-containing protein CG13096	0.652029937395
LOC105829013	nurse head	0.0278137879542564	no	NA	NA	ancient	Uncharacterized protein C9orf78	NA
LOC105829015	worker larva	0.019357707442589	no	NA	NA	ancient	Flotillin-1	0.9487361430875
LOC105829016	worker larva	0.0108116863476538	no	NA	NA	ancient	ADP ATP carrier protein	0.634669312902
LOC105829017	worker larva	0.000231438277479339	no	NA	NA	ancient	Syntaxin-12	NA
LOC105829018	worker larva	0.000256116841015932	no	NA	NA	ancient	Uncharacterized protein CG1161	NA
LOC105829019	nurse abdomen	0.00611608057489079	yes	nurse abdomen → larva	0.0727488157573019	ancient	Neurotrophin receptor-interacting factor 2	NA
LOC105829019	worker larva	0.00360783188185741	no	NA	NA	ancient	Neurotrophin receptor-interacting factor 2	NA
LOC105829020	nurse abdomen	0.0234586403193193	yes	nurse abdomen → larva	0.0887738684018897	ancient	Kinesin-like protein KIF16B	0.825659820126
LOC105829020	worker larva	1.32503939636261e-12	no	NA	NA	ancient	Kinesin-like protein KIF16B	0.825659820126
LOC105829021	worker larva	2.52950097333892e-05	no	NA	NA	ancient	F-box only protein 11	NA
LOC105829023	worker larva	2.08822987636418e-09	no	NA	NA	insect	SH3KBP1-binding protein 1	0.800656244452
LOC105829026	worker larva	0.00347046823264317	no	NA	NA	insect	Protein turtle homolog A	0.960224970485
LOC105829026	nurse abdomen	0.00733424485325923	yes	nurse abdomen → larva	0.103936646726195	insect	Protein turtle homolog A	0.960224970485
LOC105829027	nurse abdomen	0.00592415917349243	yes	nurse abdomen → larva	0.0896918733165012	insect	Ankyrin repeat domain-containing protein 39	NA
LOC105829027	nurse abdomen	0.00592415917349243	yes	nurse abdomen → larva	0.0896918733165012	ancient	Ankyrin repeat domain-containing protein 39	NA
LOC105829028	worker larva	0.000187278166027174	no	NA	NA	ancient	Integral membrane protein 2C	NA
LOC105829029	worker larva	4.94125308456342e-09	no	NA	NA	ancient	Contactin	0.99085420447132
LOC105829030	worker larva	1.41429621586657e-15	no	NA	NA	ancient	Ras-related protein Rab-14	NA
LOC105829031	worker larva	0.000403640212828899	no	NA	NA	ancient	Ubiquitin carboxyl-terminal hydrolase CYLD	0.9296253800764
LOC105829032	worker larva	0.0105902486371003	no	NA	NA	ancient	Uncharacterized protein C05D11.1	0.9122769598251
LOC105829034	nurse head	0.0106663308234908	yes	nurse head → larva	0.102094466947234	ancient	ATP synthase subunit s-like protein	0.760004994442
LOC105829034	worker larva	1.94939085264587e-05	no	NA	NA	ancient	ATP synthase subunit s-like protein	0.760004994442
LOC105829036	nurse abdomen	0.0499149628111127	no	NA	NA	insect	Uncharacterized protein C9E9.15	0.724836431844
LOC105829036	worker larva	1.59682679706319e-09	no	NA	NA	insect	Uncharacterized protein C9E9.15	0.724836431844
LOC105829036	nurse head	0.0365210250027782	no	NA	NA	insect	Uncharacterized protein C9E9.15	0.724836431844
LOC105829037	nurse abdomen	0.0489242767555714	no	NA	NA	aculeata	-	0.341394618331
LOC105829037	worker larva	1.8883727539094e-50	yes	larva → nurse head	0.290229513481576	aculeata	-	0.341394618331
LOC105829037	worker larva	1.8883727539094e-50	yes	larva → nurse abdomen	0.191522320747409	aculeata	-	0.341394618331
LOC105829038	worker larva	0.00189566329703644	no	NA	NA	ancient	Beta-parvin	0.9690078049994
LOC105829038	nurse head	0.000106510755998064	yes	nurse head → larva	0.25791708104673	ancient	Beta-parvin	0.9690078049994
LOC105829039	worker larva	3.45608531402848e-07	no	NA	NA	ancient	GTP-binding protein Rhes	0.9438081481076
LOC105829039	nurse abdomen	0.00607108025314923	yes	nurse abdomen → larva	0.0992630252108598	ancient	GTP-binding protein Rhes	0.9438081481076
LOC105829040	nurse head	0.00134629825384536	yes	nurse head → larva	0.142239454217548	ancient	Peroxisomal membrane protein PMP34	0.925410754556
LOC105829040	worker larva	6.79922237159415e-07	no	NA	NA	ancient	Peroxisomal membrane protein PMP34	0.925410754556
LOC105829041	worker larva	1.86429943328033e-67	yes	larva → nurse abdomen	0.166653803385209	ant	-	0.382390424929
LOC105829041	worker larva	1.86429943328033e-67	yes	larva → nurse head	0.228783261909914	ant	-	0.382390424929
LOC105829042	worker larva	7.31517920232023e-07	no	NA	NA	ancient	Polyubiquitin	NA
LOC105829043	worker larva	2.05039493453787e-51	yes	larva → nurse head	0.205306763419978	ancient	Bifunctional trehalose-6-phosphate synthase/phosphatase	NA
LOC105829043	worker larva	2.05039493453787e-51	yes	larva → nurse abdomen	0.212061181811074	ancient	Bifunctional trehalose-6-phosphate synthase/phosphatase	NA
LOC105829043	nurse head	0.00223805361525972	yes	nurse head → larva	0.0919667990556292	ancient	Bifunctional trehalose-6-phosphate synthase/phosphatase	NA
LOC105829044	worker larva	0.0226933902033018	no	NA	NA	insect	-	0.853758281091
LOC105829045	worker larva	5.5496204860504e-13	no	NA	NA	ancient	Protein NipSnap	NA
LOC105829047	worker larva	6.28657694002758e-05	no	NA	NA	ancient	Zinc finger RNA-binding protein	NA
LOC105829049	worker larva	4.39758901099916e-05	no	NA	NA	ancient	Homeobox protein goosecoid	0.678252035301
LOC105829050	worker larva	0.0065824557667121	no	NA	NA	ancient	Serine/threonine-protein kinase TAO1	0.9875113428199
LOC105829051	worker larva	0.00103047269295925	no	NA	NA	aculeata	Odorant receptor 45b	NA
LOC105829052	worker larva	0.00112966680967715	no	NA	NA	hymenoptera	-	0.78231862293
LOC105829053	worker larva	4.10052253542845e-15	no	NA	NA	insect	-	0.768219636245
LOC105829054	worker larva	0.00244385514975272	no	NA	NA	hymenoptera	-	NA
LOC105829069	worker larva	2.18849390019138e-70	yes	larva → nurse head	0.193458123865336	ancient	Alkaline phosphatase tissue-nonspecific isozyme	0.810061521382
LOC105829069	worker larva	2.18849390019138e-70	yes	larva → nurse abdomen	0.201760045654461	ancient	Alkaline phosphatase tissue-nonspecific isozyme	0.810061521382
LOC105829070	nurse abdomen	0.0370830950429352	yes	nurse abdomen → larva	0.0684651786676891	insect	-	NA
LOC105829070	worker larva	3.92931126471571e-24	yes	larva → nurse head	0.202094641540147	insect	-	NA
LOC105829070	worker larva	3.92931126471571e-24	yes	larva → nurse abdomen	0.222055381674317	insect	-	NA
LOC105829071	worker larva	2.49637917007837e-21	yes	larva → nurse head	0.188354769778001	hymenoptera	-	NA
LOC105829071	worker larva	2.49637917007837e-21	yes	larva → nurse abdomen	0.153288695230416	hymenoptera	-	NA
LOC105829072	worker larva	1.34736341512403e-22	yes	larva → nurse abdomen	0.171672990767783	ancient	Transcription factor castor	0.9822161136727
LOC105829072	worker larva	1.34736341512403e-22	yes	larva → nurse head	0.174026054590552	ancient	Transcription factor castor	0.9822161136727
LOC105829073	worker larva	1.38473465043104e-14	no	NA	NA	ancient	Pescadillo homolog	0.766259626021
LOC105829075	nurse head	0.000656862776007745	yes	nurse head → larva	0.233092869473082	ancient	Cat eye syndrome critical region protein 5 homolog	NA
LOC105829075	worker larva	1.2070802073898e-19	yes	larva → nurse abdomen	0.195064826774476	ancient	Cat eye syndrome critical region protein 5 homolog	NA
LOC105829075	worker larva	1.2070802073898e-19	yes	larva → nurse head	0.183851847353029	ancient	Cat eye syndrome critical region protein 5 homolog	NA
LOC105829075	nurse abdomen	0.0268338903507848	no	NA	NA	ancient	Cat eye syndrome critical region protein 5 homolog	NA
LOC105829080	worker larva	0.00198232668753708	no	NA	NA	insect	-	0.9070960067394
LOC105829081	worker larva	2.95005047882408e-36	yes	larva → nurse abdomen	0.224823667611044	ancient	N-acetylneuraminate lyase	0.787058460222
LOC105829081	worker larva	2.95005047882408e-36	yes	larva → nurse head	0.175631796712336	ancient	N-acetylneuraminate lyase	0.787058460222
LOC105829082	nurse abdomen	0.00260160735536068	yes	nurse abdomen → larva	0.0664616787750292	ancient	1-phosphatidylinositol 4 5-bisphosphate phosphodiesterase epsilon-1	0.925859822428
LOC105829082	worker larva	1.25468771557072e-24	yes	larva → nurse head	0.143262689195972	ancient	1-phosphatidylinositol 4 5-bisphosphate phosphodiesterase epsilon-1	0.925859822428
LOC105829082	worker larva	1.25468771557072e-24	yes	larva → nurse abdomen	0.217331342111727	ancient	1-phosphatidylinositol 4 5-bisphosphate phosphodiesterase epsilon-1	0.925859822428
LOC105829083	worker larva	3.60695579234684e-14	no	NA	NA	insect	Low-density lipoprotein receptor class A domain-containing protein 4	NA
LOC105829084	worker larva	0.0378023562121955	no	NA	NA	ancient	Epsilon-sarcoglycan	0.813336769353
LOC105829086	worker larva	0.0197098145099055	no	NA	NA	ancient	E3 ubiquitin-protein ligase MYLIP	0.883465348137
LOC105829088	worker larva	0.00101320926731495	no	NA	NA	ancient	Neuronal PAS domain-containing protein 4	NA
LOC105829089	worker larva	0.0129304919721974	no	NA	NA	ancient	Ankyrin repeat and LEM domain-containing protein 1	0.693060628652
LOC105829090	nurse abdomen	0.0324862153176582	yes	nurse abdomen → larva	0.0961266315133741	ancient	Putative RNA-binding protein Luc7-like 2	0.9135942387394
LOC105829091	worker larva	4.0702737608994e-13	no	NA	NA	ancient	Probable glutamate--tRNA ligase mitochondrial	0.9131851544977
LOC105829092	worker larva	0.00498561566359896	no	NA	NA	ancient	Mediator of RNA polymerase II transcription subunit 19	NA
LOC105829093	nurse abdomen	0.00497696915497122	yes	nurse abdomen → larva	0.104442929679038	ancient	39S ribosomal protein L42 mitochondrial	NA
LOC105829093	worker larva	0.00320123004170657	no	NA	NA	ancient	39S ribosomal protein L42 mitochondrial	NA
LOC105829094	worker larva	0.0360859848801352	no	NA	NA	ancient	PiggyBac transposable element-derived protein 4	0.734414540967
LOC105829095	nurse head	0.0404570521598069	no	NA	NA	ancient	Dorsal-ventral patterning protein tolloid	0.9396425356449
LOC105829095	nurse abdomen	0.000878144601837159	yes	nurse abdomen → larva	0.0692332840417964	ancient	Dorsal-ventral patterning protein tolloid	0.9396425356449
LOC105829095	worker larva	0.0232761187751764	no	NA	NA	ancient	Dorsal-ventral patterning protein tolloid	0.9396425356449
LOC105829099	nurse abdomen	0.00694028988255781	yes	nurse abdomen → larva	0.0968426518901048	insect	Venom acid phosphatase Acph-1	0.548910978401
LOC105829099	nurse head	0.000676403760781549	yes	nurse head → larva	0.166871022973574	insect	Venom acid phosphatase Acph-1	0.548910978401
LOC105829100	worker larva	0.0027155829788915	no	NA	NA	ancient	Ran-binding protein 3	NA
LOC105829101	worker larva	6.95606681152327e-96	yes	larva → nurse abdomen	0.233739474303822	insect	4-coumarate--CoA ligase-like 7	0.886734486183
LOC105829101	worker larva	6.95606681152327e-96	yes	larva → nurse head	0.241159656939217	insect	4-coumarate--CoA ligase-like 7	0.886734486183
LOC105829102	worker larva	6.86694905854825e-06	no	NA	NA	ancient	Lysozyme 1	0.9309243782871
LOC105829103	worker larva	0.0114148868453589	no	NA	NA	insect	Protein bric-a-brac 2	NA
LOC105829106	worker larva	5.50971855017959e-11	no	NA	NA	ancient	-	NA
LOC105829107	worker larva	0.00595981820380121	no	NA	NA	ancient	Protein Flattop	0.937922002673
LOC105829108	nurse head	0.0155367549667824	yes	nurse head → larva	0.0856790138186263	ancient	Phosphatidylinositol 3-kinase catalytic subunit type 3	NA
LOC105829109	worker larva	9.82936014688679e-12	no	NA	NA	ancient	Conserved oligomeric Golgi complex subunit 8	0.887945396665
LOC105829110	nurse head	0.00928461221147656	yes	nurse head → larva	0.0769857757411495	ancient	T-complex protein 1 subunit gamma	NA
LOC105829110	worker larva	9.79495643678663e-05	no	NA	NA	ancient	T-complex protein 1 subunit gamma	NA
LOC105829111	nurse head	0.00221783527720922	yes	nurse head → larva	0.102011162634374	ancient	Lysozyme	0.9288472181618
LOC105829111	nurse abdomen	0.0150975870126811	yes	nurse abdomen → larva	0.108292181699612	ancient	Lysozyme	0.9288472181618
LOC105829111	worker larva	4.66959742332273e-14	no	NA	NA	ancient	Lysozyme	0.9288472181618
LOC105829113	worker larva	0.000124921062809384	no	NA	NA	ancient	-	NA
LOC105829113	nurse head	0.00142530363321797	no	NA	NA	ancient	-	NA
LOC105829113	nurse abdomen	0.0417965645399776	no	NA	NA	ancient	-	NA
LOC105829116	worker larva	0.00200310995819566	no	NA	NA	insect	-	NA
LOC105829117	worker larva	7.75381766286396e-07	no	NA	NA	ancient	Omega-amidase NIT2	0.802268147852
LOC105829119	worker larva	0.00523076162940302	no	NA	NA	ancient	G kinase-anchoring protein 1	NA
LOC105829121	worker larva	0.00155067218445088	no	NA	NA	ancient	Nucleolar MIF4G domain-containing protein 1	0.760142791228
LOC105829122	worker larva	1.32791784764245e-11	no	NA	NA	ancient	Putative inorganic phosphate cotransporter	0.824972319988
LOC105829123	worker larva	1.96981372892708e-05	no	NA	NA	insect	-	0.856441524516
LOC105829123	nurse abdomen	0.0247535124890528	yes	nurse abdomen → larva	0.102509420489805	insect	-	0.856441524516
LOC105829124	worker larva	6.90799090972229e-05	no	NA	NA	ancient	Structural maintenance of chromosomes protein 4	0.757815608585
LOC105829125	worker larva	4.68914529212308e-24	yes	larva → nurse abdomen	0.183103647413756	ancient	Putative inorganic phosphate cotransporter	0.908387742922
LOC105829125	worker larva	4.68914529212308e-24	yes	larva → nurse head	0.292588734625243	ancient	Putative inorganic phosphate cotransporter	0.908387742922
LOC105829127	worker larva	4.97815820563913e-15	no	NA	NA	ancient	Clustered mitochondria protein homolog	0.9435145384182
LOC105829128	worker larva	1.25236748159015e-06	no	NA	NA	ancient	Density-regulated protein homolog	NA
LOC105829129	nurse abdomen	0.00883595499319915	yes	nurse abdomen → larva	0.0853465916577146	ancient	DNA-directed RNA polymerase III subunit RPC9	NA
LOC105829130	worker larva	5.77244706758297e-34	yes	larva → nurse head	0.366485002034521	ancient	Cell death-inducing p53-target protein 1	NA
LOC105829130	worker larva	5.77244706758297e-34	yes	larva → nurse abdomen	0.335746609958568	ancient	Cell death-inducing p53-target protein 1	NA
LOC105829134	worker larva	0.0163352995303045	no	NA	NA	ancient	Thioredoxin-related transmembrane protein 1	NA
LOC105829134	nurse head	0.00356512150257145	yes	nurse head → larva	0.105720301760018	ancient	Thioredoxin-related transmembrane protein 1	NA
LOC105829135	worker larva	5.15941807245285e-18	no	NA	NA	ancient	3-ketodihydrosphingosine reductase	0.773585600455
LOC105829135	nurse abdomen	0.0496661684421872	no	NA	NA	ancient	3-ketodihydrosphingosine reductase	0.773585600455
LOC105829135	nurse head	0.024149985380218	no	NA	NA	ancient	3-ketodihydrosphingosine reductase	0.773585600455
LOC105829137	worker larva	5.79787526516282e-27	yes	larva → nurse head	0.160533266938968	ancient	Diacylglycerol kinase eta	0.9484583714669
LOC105829137	nurse abdomen	0.0337233451466133	yes	nurse abdomen → larva	0.0761099611719415	ancient	Diacylglycerol kinase eta	0.9484583714669
LOC105829137	worker larva	5.79787526516282e-27	yes	larva → nurse abdomen	0.168420229097154	ancient	Diacylglycerol kinase eta	0.9484583714669
LOC105829138	worker larva	1.33629938459283e-09	no	NA	NA	ancient	Interferon-related developmental regulator 1	NA
LOC105829139	worker larva	1.28285565926319e-05	no	NA	NA	insect	27 kDa hemolymph protein	0.9302014391683
LOC105829143	nurse head	0.0178816176397729	yes	nurse head → larva	0.107372983883799	ancient	Anaphase-promoting complex subunit 7	0.9579367377346
LOC105829144	worker larva	5.57998620891623e-05	no	NA	NA	ancient	Muscle-specific protein 20	0.823232327734
LOC105829145	worker larva	3.52108596487004e-07	no	NA	NA	ancient	Hsc70-interacting protein	NA
LOC105829146	worker larva	7.72664536860641e-07	no	NA	NA	ancient	Histone H2A	NA
LOC105829149	worker larva	0.000339391468583606	no	NA	NA	ancient	Homeobox protein DBX1-B	NA
LOC105829150	worker larva	2.10820566809805e-06	no	NA	NA	ancient	Calcium homeostasis endoplasmic reticulum protein	0.9573910488906
LOC105829150	nurse head	0.00624230847474182	yes	nurse head → larva	0.126625165665636	ancient	Calcium homeostasis endoplasmic reticulum protein	0.9573910488906
LOC105829151	worker larva	6.49158298230227e-08	no	NA	NA	ancient	Eukaryotic translation initiation factor 3 subunit G	NA
LOC105829154	worker larva	6.12333227682174e-06	no	NA	NA	ancient	U3 small nucleolar RNA-associated protein 6 homolog	0.9641367157543
LOC105829155	worker larva	1.80041558684337e-09	no	NA	NA	ancient	Zinc finger CCHC domain-containing protein 9	0.717935422987
LOC105829156	worker larva	3.59771742279613e-13	no	NA	NA	ancient	MAGUK p55 subfamily member 7	NA
LOC105829156	nurse abdomen	0.0234364333044126	no	NA	NA	ancient	MAGUK p55 subfamily member 7	NA
LOC105829156	nurse head	0.000105285764053208	yes	nurse head → larva	0.1488552909337	ancient	MAGUK p55 subfamily member 7	NA
LOC105829158	worker larva	5.30076850231545e-08	no	NA	NA	hymenoptera	Odorant receptor 67a	0.808320371302
LOC105829160	worker larva	0.00499966707037498	no	NA	NA	ancient	Nucleoside diphosphate kinase 7	0.719792101515
LOC105829161	worker larva	0.0297664004649213	no	NA	NA	aculeata	-	NA
LOC105829163	worker larva	7.38175334617913e-07	no	NA	NA	ancient	Caprin homolog	0.9176117206761
LOC105829165	worker larva	0.00816405376351006	no	NA	NA	ancient	Probable dimethyladenosine transferase	0.819580689438
LOC105829167	worker larva	4.85518191701054e-05	no	NA	NA	ancient	Elongator complex protein 3	0.9589602364895
LOC105829168	nurse head	0.0352929516884486	no	NA	NA	ancient	Protein lifeguard 4	0.817743087819
LOC105829168	nurse abdomen	0.0244176220343264	yes	nurse abdomen → larva	0.0912191586697244	ancient	Protein lifeguard 4	0.817743087819
LOC105829168	worker larva	5.89665283608586e-13	no	NA	NA	ancient	Protein lifeguard 4	0.817743087819
LOC105829169	worker larva	0.00214668307466148	no	NA	NA	ancient	60S ribosomal protein L26	NA
LOC105829169	nurse abdomen	0.0326202584556283	yes	nurse abdomen → larva	0.0885877860120363	ancient	60S ribosomal protein L26	NA
LOC105829170	worker larva	0.00183147993401184	no	NA	NA	insect	-	NA
LOC105829171	worker larva	0.0167158538749581	no	NA	NA	ancient	Partner of Y14 and mago	NA
LOC105829177	worker larva	0.00916909949514816	no	NA	NA	ancient	Protein lev-9	0.9491060032016
LOC105829177	nurse abdomen	0.00250810148085217	yes	nurse abdomen → larva	0.0724765672014619	ancient	Protein lev-9	0.9491060032016
LOC105829177	nurse head	0.000114168308182968	yes	nurse head → larva	0.160891514644108	ancient	Protein lev-9	0.9491060032016
LOC105829178	worker larva	0.0418641297306687	no	NA	NA	ancient	Prohormone-4	NA
LOC105829179	worker larva	1.01701334886476e-05	no	NA	NA	ancient	Endoplasmic reticulum resident protein 44	NA
LOC105829182	worker larva	1.05094930678703e-14	no	NA	NA	ancient	Zinc finger protein 345	0.847487833918
LOC105829184	worker larva	0.000109126315600299	no	NA	NA	ancient	Zinc finger protein 300	NA
LOC105829185	worker larva	0.00102348659684761	no	NA	NA	ancient	Zinc finger protein 345	0.902492102508
LOC105829187	worker larva	1.85439803525362e-19	yes	larva → nurse abdomen	0.323469121780733	ancient	RNA-binding protein MEX3A	0.9638984466298
LOC105829187	worker larva	1.85439803525362e-19	yes	larva → nurse head	0.196566287976989	ancient	RNA-binding protein MEX3A	0.9638984466298
LOC105829187	nurse abdomen	0.00567411669302957	no	NA	NA	ancient	RNA-binding protein MEX3A	0.9638984466298
LOC105829189	worker larva	4.71990179864925e-20	yes	larva → nurse head	0.195780903021241	ancient	Tyrosine kinase receptor Cad96Ca	0.698367426258
LOC105829189	nurse head	0.000728630438601082	yes	nurse head → larva	0.0719901027377083	ancient	Tyrosine kinase receptor Cad96Ca	0.698367426258
LOC105829189	worker larva	4.71990179864925e-20	yes	larva → nurse abdomen	0.20195971160961	ancient	Tyrosine kinase receptor Cad96Ca	0.698367426258
LOC105829191	worker larva	3.4229271421662e-15	no	NA	NA	ancient	NECAP-like protein CG9132	0.9107016844524
LOC105829193	worker larva	1.36625621311186e-06	no	NA	NA	insect	-	NA
LOC105829194	worker larva	0.00828231450304937	no	NA	NA	insect	-	0.678614886849
LOC105829198	worker larva	0.0162119801080791	no	NA	NA	ancient	Inhibitor of growth protein 5	0.9567972554793
LOC105829199	worker larva	0.00621341891193342	no	NA	NA	ancient	Meiosis arrest female protein 1	0.9155386656381
LOC105829199	nurse abdomen	0.0318819737277828	yes	nurse abdomen → larva	0.117042282916924	ancient	Meiosis arrest female protein 1	0.9155386656381
LOC105829200	worker larva	0.000729711882481473	no	NA	NA	ancient	Apoptosis 2 inhibitor	0.9241382028364
LOC105829201	worker larva	4.79197350984256e-09	no	NA	NA	ancient	NADH dehydrogenase ubiquinone 1 beta subcomplex subunit 10	0.93593126982
LOC105829201	nurse head	2.80987962078439e-06	no	NA	NA	ancient	NADH dehydrogenase ubiquinone 1 beta subcomplex subunit 10	0.93593126982
LOC105829202	worker larva	6.68343798968139e-05	no	NA	NA	ancient	60S ribosomal protein L3	NA
LOC105829203	worker larva	0.000566741959456475	no	NA	NA	ancient	Protein enabled	0.746329365328
LOC105829206	worker larva	2.08387150347911e-11	no	NA	NA	ancient	2-acylglycerol O-acyltransferase 1	0.836618138357
LOC105829207	worker larva	0.000330606511518474	no	NA	NA	ancient	-	0.9799238352506
LOC105829207	nurse head	0.00202153292663544	no	NA	NA	ancient	-	0.9799238352506
LOC105829208	worker larva	3.94990064455614e-21	yes	larva → nurse abdomen	0.20843599019146	ancient	Histone-lysine N-methyltransferase SMYD3	0.582073407738
LOC105829208	worker larva	3.94990064455614e-21	yes	larva → nurse head	0.167580435508722	ancient	Histone-lysine N-methyltransferase SMYD3	0.582073407738
LOC105829208	nurse abdomen	0.0112006066592731	yes	nurse abdomen → larva	0.0811227670309659	ancient	Histone-lysine N-methyltransferase SMYD3	0.582073407738
LOC105829210	worker larva	1.89969013358721e-21	yes	larva → nurse head	0.219077836649195	ancient	Lysosomal thioesterase PPT2 homolog	0.9245673155992
LOC105829210	worker larva	1.89969013358721e-21	yes	larva → nurse abdomen	0.20107353870278	ancient	Lysosomal thioesterase PPT2 homolog	0.9245673155992
LOC105829211	worker larva	3.08946453884724e-14	no	NA	NA	ancient	Zinc finger protein Gfi-1b	0.9716871370565
LOC105829214	nurse abdomen	0.0192589366394271	yes	nurse abdomen → larva	0.100026539785057	insect	Protein hairless	0.853809581048
LOC105829215	worker larva	1.05398645354409e-38	yes	larva → nurse head	0.228445245497316	ancient	Probable alpha-ketoglutarate-dependent hypophosphite dioxygenase	NA
LOC105829215	nurse abdomen	0.0173532685779068	no	NA	NA	ancient	Probable alpha-ketoglutarate-dependent hypophosphite dioxygenase	NA
LOC105829215	worker larva	1.05398645354409e-38	yes	larva → nurse abdomen	0.258955261472498	ancient	Probable alpha-ketoglutarate-dependent hypophosphite dioxygenase	NA
LOC105829217	nurse abdomen	0.0480242050853865	no	NA	NA	ancient	Rhombotin-1	NA
LOC105829217	worker larva	1.32055873675663e-11	no	NA	NA	ancient	Rhombotin-1	NA
LOC105829223	worker larva	0.00327875084634057	no	NA	NA	insect	-	NA
LOC105829225	worker larva	3.91742321377562e-09	no	NA	NA	ancient	Uncharacterized protein C4orf29 homolog	0.873737388863
LOC105829228	worker larva	0.00587365668786693	no	NA	NA	ancient	Integrin alpha-PS4	0.9375583340036
LOC105829229	nurse head	0.0325728842545784	no	NA	NA	ancient	Probable palmitoyltransferase ZDHHC14	NA
LOC105829229	worker larva	8.14845598346054e-07	no	NA	NA	ancient	Probable palmitoyltransferase ZDHHC14	NA
LOC105829230	worker larva	9.23821283878578e-30	yes	larva → nurse abdomen	0.165500136319303	hymenoptera	-	0.68020070584
LOC105829230	worker larva	9.23821283878578e-30	yes	larva → nurse head	0.351081828061725	hymenoptera	-	0.68020070584
LOC105829231	worker larva	0.00180070157864203	no	NA	NA	hymenoptera	-	NA
LOC105829232	worker larva	0.00220402591751842	no	NA	NA	ancient	Protein odr-4 homolog	NA
LOC105829233	worker larva	8.48203305585451e-16	no	NA	NA	insect	Protein bric-a-brac 2	0.9326986324109
LOC105829235	worker larva	0.0217120847174595	no	NA	NA	ancient	Integrator complex subunit 12	NA
LOC105829236	worker larva	3.44675867703413e-06	no	NA	NA	ancient	Plexin-B	0.99447350028164
LOC105829237	worker larva	4.26311486851092e-07	no	NA	NA	ant	-	0.320755993042
LOC105829238	worker larva	3.10602148380283e-06	no	NA	NA	insect	-	0.578226633851
LOC105829242	worker larva	1.73131524312174e-11	no	NA	NA	ancient	Probable maleylacetoacetate isomerase 2	NA
LOC105829244	worker larva	0.0471625041444605	no	NA	NA	insect	-	NA
LOC105829245	worker larva	0.0049126157082919	no	NA	NA	ancient	Discoidin domain-containing receptor 2	0.808610445682
LOC105829246	worker larva	0.000414040846059671	no	NA	NA	ancient	Probable ATP-dependent RNA helicase DDX5	0.877444106326
LOC105829251	nurse head	0.0146296655412569	no	NA	NA	ancient	Proteasome subunit beta type-4 (Fragment)	0.9565412275589
LOC105829251	worker larva	1.97976626873327e-06	no	NA	NA	ancient	Proteasome subunit beta type-4 (Fragment)	0.9565412275589
LOC105829252	worker larva	0.0180025891563244	no	NA	NA	ancient	Ubiquinone biosynthesis protein COQ4 homolog mitochondrial	0.578129946017
LOC105829253	worker larva	1.16036053625103e-05	no	NA	NA	ancient	Ethanolamine-phosphate cytidylyltransferase	NA
LOC105829254	nurse abdomen	0.0101914841447921	no	NA	NA	insect	Maternal protein exuperantia	0.763105321299
LOC105829256	nurse head	0.0366746966807274	no	NA	NA	insect	-	NA
LOC105829256	nurse abdomen	0.00134898092138034	yes	nurse abdomen → larva	0.0831410555348624	insect	-	NA
LOC105829257	worker larva	0.00249333622701266	no	NA	NA	hymenoptera	-	NA
LOC105829258	worker larva	1.01266072938864e-12	no	NA	NA	ancient	Probable chitinase 2	0.848901196753
LOC105829261	worker larva	0.000828808750300342	no	NA	NA	ancient	Histone-lysine N-methyltransferase SETMAR	NA
LOC105829262	worker larva	9.09715188484346e-06	no	NA	NA	ancient	Elongator complex protein 4	NA
LOC105829263	worker larva	0.0435775715484619	no	NA	NA	ancient	CD151 antigen	NA
LOC105829264	worker larva	3.3994540427961e-07	no	NA	NA	hymenoptera	-	0.9370851567675
LOC105829265	nurse head	0.0360695948534595	no	NA	NA	hymenoptera	-	0.597815119011
LOC105829266	nurse head	0.0030520567850079	no	NA	NA	insect	Allergen Cr-PI	0.9886740250252
LOC105829266	worker larva	1.49149314406144e-66	yes	larva → nurse abdomen	0.149311584442083	insect	Allergen Cr-PI	0.9886740250252
LOC105829266	worker larva	1.49149314406144e-66	yes	larva → nurse head	0.144354195924122	insect	Allergen Cr-PI	0.9886740250252
LOC105829266	nurse abdomen	0.0367275063234277	no	NA	NA	insect	Allergen Cr-PI	0.9886740250252
LOC105829267	worker larva	1.03972212195724e-12	no	NA	NA	ancient	Troponin C	NA
LOC105829267	nurse abdomen	0.0397802679969287	no	NA	NA	ancient	Troponin C	NA
LOC105829267	nurse head	0.000288741396689809	yes	nurse head → larva	0.134326458810458	ancient	Troponin C	NA
LOC105829270	worker larva	1.1539233578555e-05	no	NA	NA	ancient	tRNA-splicing endonuclease subunit Sen54	0.9715830338957
LOC105829272	worker larva	7.255152501673e-12	no	NA	NA	ancient	Pancreatic triacylglycerol lipase (Fragment)	0.9113671387501
LOC105829274	worker larva	4.74599304542372e-06	no	NA	NA	ancient	Insulin-like growth factor 2 mRNA-binding protein 2	0.362891585629
LOC105829276	worker larva	1.03969804320322e-07	no	NA	NA	insect	-	0.816566789409
LOC105829276	nurse abdomen	0.0354420498857445	yes	nurse abdomen → larva	0.0948226925760479	insect	-	0.816566789409
LOC105829277	nurse head	0.00413351492681738	yes	nurse head → larva	0.103215748774327	ancient	Probable RNA-directed DNA polymerase from transposon BS	NA
LOC105829277	worker larva	4.04083583051957e-08	no	NA	NA	ancient	Probable RNA-directed DNA polymerase from transposon BS	NA
LOC105829280	worker larva	2.41998691270425e-07	no	NA	NA	ancient	-	0.751327025042
LOC105829282	worker larva	0.000197913621541769	no	NA	NA	ancient	Probable NADH dehydrogenase ubiquinone 1 alpha subcomplex subunit 12	NA
LOC105829282	nurse head	6.79113021527914e-05	yes	nurse head → larva	0.113477027065512	ancient	Probable NADH dehydrogenase ubiquinone 1 alpha subcomplex subunit 12	NA
LOC105829283	nurse abdomen	0.0428298491325966	yes	nurse abdomen → larva	0.0769533092784727	ancient	Barrier-to-autointegration factor	NA
LOC105829284	worker larva	1.04972243260547e-05	no	NA	NA	ancient	PHD finger protein 20-like protein 1	0.9743621310968
LOC105829285	worker larva	0.035228226478622	no	NA	NA	ancient	DNA-directed RNA polymerase III subunit RPC2	0.9805053289444
LOC105829286	worker larva	8.28112456847989e-20	yes	larva → nurse abdomen	0.168239627997798	ancient	Pyridoxal kinase	0.889186654685
LOC105829286	worker larva	8.28112456847989e-20	yes	larva → nurse head	0.296861826706714	ancient	Pyridoxal kinase	0.889186654685
LOC105829287	nurse head	0.0213022841885122	no	NA	NA	ancient	Facilitated trehalose transporter Tret1	NA
LOC105829288	worker larva	6.54783016710988e-05	no	NA	NA	ancient	Gem-associated protein 5	0.610945175835
LOC105829289	worker larva	0.000945204345034743	no	NA	NA	ancient	Exportin-5	NA
LOC105829290	worker larva	0.0198015489812011	no	NA	NA	ancient	Nucleoporin Nup37	NA
LOC105829292	worker larva	0.0104592503460327	no	NA	NA	novel	-	0.439476496355
LOC105829293	nurse head	0.00905000567060383	yes	nurse head → larva	0.0759342054471901	ancient	Putative ammonium transporter 3	0.935385997966
LOC105829293	worker larva	0.0356607500471655	no	NA	NA	ancient	Putative ammonium transporter 3	0.935385997966
LOC105829294	worker larva	0.0185407689371251	no	NA	NA	ancient	Origin recognition complex subunit 4	0.9753665203185
LOC105829296	nurse head	0.0214697006961457	no	NA	NA	ancient	Gamma-aminobutyric acid receptor-associated protein	NA
LOC105829298	worker larva	2.97386181892775e-12	no	NA	NA	ancient	-	0.729429232156
LOC105829299	worker larva	0.00853317433755347	no	NA	NA	insect	-	0.88974175602
LOC105829300	worker larva	5.24930846076756e-05	no	NA	NA	ancient	Acylphosphatase-2	0.897400455832
LOC105829301	worker larva	0.00141787027227911	no	NA	NA	hymenoptera	-	NA
LOC105829303	worker larva	1.13726754218158e-10	no	NA	NA	ancient	tRNA 2-thiocytidine biosynthesis protein TtcA	0.833522952363
LOC105829305	worker larva	0.000105572736261984	no	NA	NA	ancient	Calmodulin	0.9610623818861
LOC105829306	nurse head	0.00200743038554582	yes	nurse head → larva	0.0807032500479175	ancient	DNA polymerase delta subunit 3	0.771966564675
LOC105829307	worker larva	3.48006268249605e-39	yes	larva → nurse abdomen	0.222250035468522	ancient	Malignant fibrous histiocytoma-amplified sequence 1	0.529753325438
LOC105829307	worker larva	3.48006268249605e-39	yes	larva → nurse head	0.288929192627351	ancient	Malignant fibrous histiocytoma-amplified sequence 1	0.529753325438
LOC105829307	nurse abdomen	0.0323602349943055	yes	nurse abdomen → larva	0.0725465305858357	ancient	Malignant fibrous histiocytoma-amplified sequence 1	0.529753325438
LOC105829309	nurse head	0.00483909211913836	yes	nurse head → larva	0.146049992148321	ancient	Glutamine--fructose-6-phosphate aminotransferase isomerizing 2	0.9836399269314
LOC105829310	worker larva	0.00597685059002149	no	NA	NA	ancient	Protein cortex	0.420091406029
LOC105829311	worker larva	0.000539641015745968	no	NA	NA	ancient	Probable ATP-dependent RNA helicase spindle-E	0.798163528798
LOC105829312	worker larva	0.000496390201507808	no	NA	NA	ancient	CTP synthase	0.9448709158593
LOC105829313	worker larva	3.63373512182457e-54	yes	larva → nurse abdomen	0.342500901144839	ancient	Cytoglobin	0.749201781315
LOC105829313	worker larva	3.63373512182457e-54	yes	larva → nurse head	0.285866394955416	ancient	Cytoglobin	0.749201781315
LOC105829314	worker larva	1.06526421879448e-14	no	NA	NA	insect	-	0.773817768966
LOC105829315	worker larva	1.91174503805253e-16	no	NA	NA	ancient	Protein dimmed	NA
LOC105829315	nurse head	0.0116444824016243	yes	nurse head → larva	0.0935826692354235	ancient	Protein dimmed	NA
LOC105829316	nurse head	0.00538263388027844	yes	nurse head → larva	0.0958719190008766	ancient	Ubiquitin carboxyl-terminal hydrolase 31	0.94373275678
LOC105829317	worker larva	6.03369754773301e-07	no	NA	NA	insect	-	0.9260872319143
LOC105829320	worker larva	0.000606559770423602	no	NA	NA	ancient	Uncharacterized protein C15orf61 homolog	NA
LOC105829321	nurse head	0.00244682700327177	yes	nurse head → larva	0.145080175817311	ancient	Protein held out wings	NA
LOC105829324	worker larva	4.25830645245883e-05	no	NA	NA	ancient	Carbonic anhydrase 2	0.9319181228668
LOC105829325	worker larva	1.25036880544115e-08	no	NA	NA	ancient	Puromycin-sensitive aminopeptidase	NA
LOC105829325	nurse head	0.000713937694406861	yes	nurse head → larva	0.11262613853097	ancient	Puromycin-sensitive aminopeptidase	NA
LOC105829326	worker larva	0.000824744841204505	no	NA	NA	ancient	Cyclin-dependent kinase 14	NA
LOC105829327	nurse head	0.000239077525032548	yes	nurse head → larva	0.10028104848421	insect	Protein extra-macrochaetae	NA
LOC105829327	worker larva	7.87901907241969e-06	no	NA	NA	insect	Protein extra-macrochaetae	NA
LOC105829328	worker larva	3.5378613142014e-07	no	NA	NA	ancient	Zinc transporter 1	NA
LOC105829328	nurse abdomen	0.0278287621131115	yes	nurse abdomen → larva	0.192953784397724	ancient	Zinc transporter 1	NA
LOC105829329	worker larva	2.83646705300518e-10	no	NA	NA	insect	Trypsin-3 (Fragment)	NA
LOC105829330	worker larva	4.10671361351677e-20	yes	larva → nurse abdomen	0.183090631312444	ancient	Peroxisomal membrane protein PEX16	0.862753205371
LOC105829330	worker larva	4.10671361351677e-20	yes	larva → nurse head	0.157420619600415	ancient	Peroxisomal membrane protein PEX16	0.862753205371
LOC105829331	worker larva	9.19606343961868e-08	no	NA	NA	ancient	3-oxoacyl- acyl-carrier-protein reductase FabG	0.865479753001
LOC105829332	worker larva	2.37996448039705e-89	yes	larva → nurse abdomen	0.186443577841965	ancient	Lysoplasmalogenase-like protein TMEM86A	0.9039179563111
LOC105829332	worker larva	2.37996448039705e-89	yes	larva → nurse head	0.270279748096562	ancient	Lysoplasmalogenase-like protein TMEM86A	0.9039179563111
LOC105829333	worker larva	5.70443792613476e-16	no	NA	NA	ancient	Syntaxin-12	NA
LOC105829334	worker larva	1.49078593052071e-09	no	NA	NA	ancient	Ankyrin repeat and BTB/POZ domain-containing protein 2	0.9102199101369
LOC105829336	worker larva	5.3517431862654e-30	yes	larva → nurse abdomen	0.15247219626087	hymenoptera	-	0.76955428178
LOC105829336	worker larva	5.3517431862654e-30	yes	larva → nurse head	0.232702770598489	hymenoptera	-	0.76955428178
LOC105829337	nurse head	0.0185472153893578	no	NA	NA	insect	TNF receptor-associated factor 6	0.568479835169
LOC105829338	worker larva	0.0007432235672409	no	NA	NA	ancient	Pre-mRNA-splicing factor ATP-dependent RNA helicase DHX15	NA
LOC105829340	worker larva	2.06701618304186e-12	no	NA	NA	ancient	Protein Smaug homolog 1	0.9815590067759
LOC105829341	worker larva	1.50990685806011e-55	yes	larva → nurse head	0.256793982341102	ancient	HMG box transcription factor BBX	0.889818870255
LOC105829341	worker larva	1.50990685806011e-55	yes	larva → nurse abdomen	0.163683869796378	ancient	HMG box transcription factor BBX	0.889818870255
LOC105829342	worker larva	1.45693433778057e-10	no	NA	NA	ancient	Protein yippee-like 5	NA
LOC105829342	nurse head	0.00193747037923209	yes	nurse head → larva	0.0843181884015059	ancient	Protein yippee-like 5	NA
LOC105829342	nurse abdomen	0.04170275516191	yes	nurse abdomen → larva	0.111003341805963	ancient	Protein yippee-like 5	NA
LOC105829344	worker larva	0.00793027802693164	no	NA	NA	ancient	Rap guanine nucleotide exchange factor 6	NA
LOC105829345	worker larva	0.000166092568729512	no	NA	NA	ancient	Beta-lactamase-like protein 2	0.455528350337
LOC105829346	worker larva	2.77316551951599e-05	no	NA	NA	insect	Innexin inx3	NA
LOC105829347	worker larva	2.9829765827215e-05	no	NA	NA	ancient	Anaphase-promoting complex subunit 2	0.9298272396665
LOC105829349	nurse abdomen	0.000932940996875657	yes	nurse abdomen → larva	0.103987261484996	ant	-	0.530354854207
LOC105829349	worker larva	5.22373498308161e-07	no	NA	NA	ant	-	0.530354854207
LOC105829350	worker larva	1.75494765484453e-15	no	NA	NA	ancient	Ribosomal protein S6 kinase alpha-5	0.9089198777712
LOC105829351	worker larva	0.0202290383516168	no	NA	NA	ancient	Histone acetyltransferase Tip60	0.9756041333996
LOC105829352	worker larva	0.000558581566958947	no	NA	NA	ancient	cAMP-dependent protein kinase type II regulatory subunit	0.9658640421113
LOC105829353	worker larva	1.59065920592947e-11	no	NA	NA	ancient	Anamorsin	0.344281423868
LOC105829354	worker larva	0.00809335775887211	no	NA	NA	ancient	-	NA
LOC105829356	worker larva	3.98854116810736e-27	yes	larva → nurse head	0.285288299302086	ancient	Post-GPI attachment to proteins factor 2-like	NA
LOC105829356	worker larva	3.98854116810736e-27	yes	larva → nurse abdomen	0.238394718164716	ancient	Post-GPI attachment to proteins factor 2-like	NA
LOC105829357	nurse head	0.0014598832979321	yes	nurse head → larva	0.171047596083877	ancient	Sugar phosphate exchanger 2	0.9111076190435
LOC105829357	nurse abdomen	0.0117993074120295	yes	nurse abdomen → larva	0.0807366745855483	ancient	Sugar phosphate exchanger 2	0.9111076190435
LOC105829357	worker larva	3.82568595945788e-09	no	NA	NA	ancient	Sugar phosphate exchanger 2	0.9111076190435
LOC105829360	worker larva	3.61950956135333e-09	no	NA	NA	ancient	Transmembrane protein 177	0.739071200783
LOC105829361	worker larva	9.79278222013772e-07	no	NA	NA	ancient	Methylenetetrahydrofolate reductase	0.580373134055
LOC105829362	worker larva	0.000144034401950857	no	NA	NA	novel	-	NA
LOC105829365	worker larva	6.44919430801268e-10	no	NA	NA	insect	Cytochrome P450 9e2	0.9359130076855
LOC105829367	nurse abdomen	0.0350335826982097	yes	nurse abdomen → larva	0.0792388756295719	ancient	Protocadherin-like wing polarity protein stan	0.9417645296116
LOC105829367	worker larva	0.00029985131165238	no	NA	NA	ancient	Protocadherin-like wing polarity protein stan	0.9417645296116
LOC105829368	worker larva	7.9132760620963e-13	no	NA	NA	ancient	Apolipophorins	0.870202233865
LOC105829369	worker larva	0.00489530618443664	no	NA	NA	hymenoptera	-	0.632037139345
LOC105829370	worker larva	5.36687525323539e-08	no	NA	NA	insect	-	0.82408016059
LOC105829372	nurse head	0.0498153554551795	no	NA	NA	ancient	40S ribosomal protein S2	NA
LOC105829372	worker larva	7.35502880958194e-12	no	NA	NA	ancient	40S ribosomal protein S2	NA
LOC105829373	worker larva	1.33028720465709e-05	no	NA	NA	ancient	XK-related protein 6	NA
LOC105829374	worker larva	9.98399993831382e-08	no	NA	NA	ancient	Mannose-1-phosphate guanyltransferase alpha	0.865987489486
LOC105829376	worker larva	6.53574707725126e-10	no	NA	NA	insect	Cytochrome P450 9e2	0.650673644063
LOC105829378	worker larva	0.00362299009283839	no	NA	NA	ancient	-	0.726817774313
LOC105829379	nurse head	0.000851264144588526	yes	nurse head → larva	0.100221732249457	ancient	RNA-binding protein squid	0.864901246669
LOC105829381	worker larva	0.000382024529289474	no	NA	NA	ancient	High-affinity choline transporter 1	NA
LOC105829382	worker larva	4.43568095039876e-08	no	NA	NA	ancient	Pyroglutamylated RFamide peptide receptor	NA
LOC105829383	worker larva	1.95983011627678e-23	yes	larva → nurse head	0.140513585671314	insect	Elongation of very long chain fatty acids protein AAEL008004	0.403590238881
LOC105829383	worker larva	1.95983011627678e-23	yes	larva → nurse abdomen	0.150826176347572	insect	Elongation of very long chain fatty acids protein AAEL008004	0.403590238881
LOC105829383	nurse head	0.0115797855576673	yes	nurse head → larva	0.0937195614686984	insect	Elongation of very long chain fatty acids protein AAEL008004	0.403590238881
LOC105829386	worker larva	0.00620579615447209	no	NA	NA	ancient	Transcription factor SUM-1	0.9620689248211
LOC105829387	worker larva	0.0277559366186025	no	NA	NA	insect	Glucose dehydrogenase FAD quinone	0.771735355145
LOC105829388	worker larva	0.00748453263722757	no	NA	NA	ancient	Heat shock 70 kDa protein cognate 4	0.401821291335
LOC105829389	worker larva	1.90303555622425e-44	yes	larva → nurse abdomen	0.351812341445377	ancient	Protein Shroom	0.841184297587
LOC105829389	worker larva	1.90303555622425e-44	yes	larva → nurse head	0.157869532292482	ancient	Protein Shroom	0.841184297587
LOC105829390	worker larva	0.0372512030889473	no	NA	NA	ancient	WASH complex subunit CCDC53	NA
LOC105829390	nurse head	0.000884659910679651	yes	nurse head → larva	0.0675361323794092	ancient	WASH complex subunit CCDC53	NA
LOC105829391	nurse head	0.0287121886251388	no	NA	NA	ancient	60S ribosomal protein L44	NA
LOC105829391	nurse abdomen	0.0462270880284554	no	NA	NA	ancient	60S ribosomal protein L44	NA
LOC105829391	worker larva	0.0472272246228682	no	NA	NA	ancient	60S ribosomal protein L44	NA
LOC105829392	worker larva	4.95225291693456e-05	no	NA	NA	novel	-	NA
LOC105829396	worker larva	0.00487716902701827	no	NA	NA	hymenoptera	-	0.9000736627007
LOC105829397	nurse head	0.039319415310023	no	NA	NA	hymenoptera	-	0.9398810177382
LOC105829397	worker larva	0.00015946603718315	no	NA	NA	hymenoptera	-	0.9398810177382
LOC105829397	nurse abdomen	0.00476854283866635	yes	nurse abdomen → larva	0.0627936510810802	hymenoptera	-	0.9398810177382
LOC105829398	worker larva	7.23868015593838e-06	no	NA	NA	ancient	Nuclear pore complex protein Nup153	0.784763811104
LOC105829398	nurse head	0.0286008035966911	no	NA	NA	ancient	Nuclear pore complex protein Nup153	0.784763811104
LOC105829399	worker larva	0.000108508294185961	no	NA	NA	ancient	Negative elongation factor D	0.9810296238422
LOC105829400	nurse head	0.000128140972156165	no	NA	NA	ancient	ATP synthase subunit epsilon mitochondrial	NA
LOC105829400	worker larva	0.0270361152615185	no	NA	NA	ancient	ATP synthase subunit epsilon mitochondrial	NA
LOC105829401	worker larva	2.69831019471721e-05	no	NA	NA	ancient	Alkylated DNA repair protein alkB homolog 1	0.818957053626
LOC105829403	worker larva	3.39297274281454e-05	no	NA	NA	ancient	Glutamyl-tRNA(Gln) amidotransferase subunit A mitochondrial	0.873846086853
LOC105829404	worker larva	0.0359879523763995	no	NA	NA	ancient	Ubiquitin carboxyl-terminal hydrolase 7	0.9654009763289
LOC105829407	worker larva	0.00012829465970789	no	NA	NA	ancient	-	0.9175981110338
LOC105829408	nurse abdomen	0.0111630832455773	yes	nurse abdomen → larva	0.121433413746326	ancient	Tropomodulin	NA
LOC105829408	nurse head	0.0144672091610135	no	NA	NA	ancient	Tropomodulin	NA
LOC105829408	worker larva	0.00310339676260206	no	NA	NA	ancient	Tropomodulin	NA
LOC105829409	nurse abdomen	0.0471953762839036	no	NA	NA	insect	-	0.899302131365
LOC105829409	worker larva	2.34684014586054e-50	yes	larva → nurse head	0.189064541031089	insect	-	0.899302131365
LOC105829409	worker larva	2.34684014586054e-50	yes	larva → nurse abdomen	0.160809567147315	insect	-	0.899302131365
LOC105829410	worker larva	1.57266121757795e-06	no	NA	NA	ancient	Methylthioribose-1-phosphate isomerase	0.9398455987751
LOC105829412	nurse head	0.0491627626359357	no	NA	NA	ancient	Plexin domain-containing protein 2	0.831476266195
LOC105829412	worker larva	0.00537373885637681	no	NA	NA	ancient	Plexin domain-containing protein 2	0.831476266195
LOC105829413	worker larva	1.62361867270822e-16	no	NA	NA	ancient	Tyrosine-protein kinase Src64B	NA
LOC105829414	worker larva	0.0480699733753465	no	NA	NA	ancient	Oxidative stress-responsive serine-rich protein 1	NA
LOC105829415	nurse head	2.06967676729198e-06	yes	nurse head → larva	0.0916185811745098	ancient	Insulin-like growth factor 2 mRNA-binding protein 1	NA
LOC105829415	worker larva	9.10755735239556e-10	no	NA	NA	ancient	Insulin-like growth factor 2 mRNA-binding protein 1	NA
LOC105829416	worker larva	0.00033447495789839	no	NA	NA	insect	Dystonin	0.9663888146769
LOC105829417	worker larva	4.51056743597556e-12	no	NA	NA	ancient	Zinc finger protein 622	0.693177942297
LOC105829419	worker larva	3.4677383106151e-07	no	NA	NA	insect	-	NA
LOC105829420	worker larva	0.00565404254686516	no	NA	NA	ancient	Venom serine protease 34	0.735466765849
LOC105829421	worker larva	9.50819426753481e-20	yes	larva → nurse abdomen	0.187071737356096	ancient	V-type proton ATPase subunit D 1	0.9093218952495
LOC105829421	worker larva	9.50819426753481e-20	yes	larva → nurse head	0.230980011240095	ancient	V-type proton ATPase subunit D 1	0.9093218952495
LOC105829422	worker larva	0.000879590183156035	no	NA	NA	insect	Venom serine protease 34	0.666046663865
LOC105829423	worker larva	2.39338779953122e-11	no	NA	NA	ancient	Sodium-dependent neutral amino acid transporter SLC6A17	NA
LOC105829423	nurse head	0.037135893871936	no	NA	NA	ancient	Sodium-dependent neutral amino acid transporter SLC6A17	NA
LOC105829424	worker larva	8.32567801201806e-13	no	NA	NA	ancient	Fatty acid 2-hydroxylase	0.9089466328552
LOC105829424	nurse head	0.00130342493606243	yes	nurse head → larva	0.198524612638534	ancient	Fatty acid 2-hydroxylase	0.9089466328552
LOC105829428	worker larva	0.000104215584394026	no	NA	NA	ancient	Small glutamine-rich tetratricopeptide repeat-containing protein alpha	0.9620689186434
LOC105829429	worker larva	0.00108629882429853	no	NA	NA	insect	-	0.873246685384
LOC105829433	worker larva	0.0104688411586816	no	NA	NA	ancient	Protein FAM193A	0.833950356986
LOC105829435	worker larva	0.0342804757144399	no	NA	NA	novel	-	NA
LOC105829435	nurse head	0.00644300963601197	yes	nurse head → larva	0.179552295809607	novel	-	NA
LOC105829436	worker larva	8.65382545962136e-11	no	NA	NA	novel	-	0.767115878009
LOC105829437	nurse head	0.0243314646623811	no	NA	NA	ancient	Protein toll	0.9808563399695
LOC105829437	worker larva	6.05931786634416e-08	no	NA	NA	ancient	Protein toll	0.9808563399695
LOC105829439	worker larva	6.28801286902974e-19	yes	larva → nurse abdomen	0.198179837472048	ancient	GATA-binding factor A	NA
LOC105829439	worker larva	6.28801286902974e-19	yes	larva → nurse head	0.175135419487471	ancient	GATA-binding factor A	NA
LOC105829440	worker larva	2.05664512283262e-08	no	NA	NA	ancient	PHD finger protein rhinoceros	0.86562985301
LOC105829441	worker larva	1.08934724366559e-11	no	NA	NA	ancient	Aryl hydrocarbon receptor nuclear translocator-like protein 1	0.877480520995
LOC105829442	worker larva	0.0164881336893645	no	NA	NA	hymenoptera	-	0.888173088295
LOC105829443	worker larva	0.000240895492548251	no	NA	NA	ancient	Gastrulation defective protein 1 homolog	NA
LOC105829444	worker larva	6.10586176664797e-05	no	NA	NA	ancient	DNA-directed RNA polymerase I subunit RPA43	0.801879756528
LOC105829444	nurse head	0.00855887196182078	yes	nurse head → larva	0.125916896532712	ancient	DNA-directed RNA polymerase I subunit RPA43	0.801879756528
LOC105829445	nurse head	0.024024384363357	no	NA	NA	insect	-	0.52371531416
LOC105829445	worker larva	1.63147642922021e-06	no	NA	NA	insect	-	0.52371531416
LOC105829446	worker larva	4.82880677131173e-18	no	NA	NA	ancient	Guanylate cyclase 32E	0.895674058725
LOC105829447	worker larva	0.000691364896830092	no	NA	NA	ancient	Protein sister of odd and bowel	0.815151541985
LOC105829448	nurse head	0.0118836413470543	yes	nurse head → larva	0.0912740997465598	insect	-	NA
LOC105829449	nurse abdomen	0.0246548708511698	yes	nurse abdomen → larva	0.0791141357784178	ancient	Ankyrin repeat and sterile alpha motif domain-containing protein 1B	0.9123934206317
LOC105829449	worker larva	8.8865467875331e-05	no	NA	NA	ancient	Ankyrin repeat and sterile alpha motif domain-containing protein 1B	0.9123934206317
LOC105829450	worker larva	0.000110703809682232	no	NA	NA	ancient	Transmembrane 7 superfamily member 3	0.731439143281
LOC105829453	worker larva	6.44938359359801e-06	no	NA	NA	ancient	Tetratricopeptide repeat protein 12 (Fragment)	0.770754807538
LOC105829455	worker larva	4.66620908485603e-05	no	NA	NA	ancient	UPF0415 protein C7orf25 homolog	0.831939377018
LOC105829458	worker larva	6.54874778075426e-14	no	NA	NA	ancient	Centrosomal protein of 97 kDa	0.9178909728091
LOC105829459	worker larva	3.90112151933682e-40	yes	larva → nurse head	0.157132207393021	ancient	Neuropeptides capa receptor	0.9271031500335
LOC105829459	nurse head	0.0375557378315484	no	NA	NA	ancient	Neuropeptides capa receptor	0.9271031500335
LOC105829459	worker larva	3.90112151933682e-40	yes	larva → nurse abdomen	0.240948808885854	ancient	Neuropeptides capa receptor	0.9271031500335
LOC105829460	nurse head	0.0067816487072021	yes	nurse head → larva	0.103981952420895	ancient	DNA polymerase subunit gamma-1 mitochondrial	0.782370929856
LOC105829460	worker larva	3.23900947178667e-09	no	NA	NA	ancient	DNA polymerase subunit gamma-1 mitochondrial	0.782370929856
LOC105829461	worker larva	3.54158952213691e-08	no	NA	NA	ancient	Probable RNA-binding protein EIF1AD	0.774801091415
LOC105829462	worker larva	0.0131779819040218	no	NA	NA	ancient	Putative oxidoreductase GLYR1 homolog	0.808879294063
LOC105829462	nurse head	0.00164362274959533	yes	nurse head → larva	0.0866493279768246	ancient	Putative oxidoreductase GLYR1 homolog	0.808879294063
LOC105829463	worker larva	1.16366427857983e-05	no	NA	NA	ancient	NEDD4 family-interacting protein 1-like	NA
LOC105829464	worker larva	1.1371617930958e-05	no	NA	NA	ancient	Peptidyl-prolyl cis-trans isomerase D	0.749344597901
LOC105829465	nurse head	0.00275779300886718	yes	nurse head → larva	0.169915269547737	ancient	TBC1 domain family member 15	NA
LOC105829465	worker larva	8.40050435193644e-05	no	NA	NA	ancient	TBC1 domain family member 15	NA
LOC105829465	nurse abdomen	0.00537880011120463	yes	nurse abdomen → larva	0.0740358530717137	ancient	TBC1 domain family member 15	NA
LOC105829466	worker larva	9.64506333329482e-68	yes	larva → nurse head	0.162356873357026	ancient	Basic helix-loop-helix neural transcription factor TAP	NA
LOC105829466	worker larva	9.64506333329482e-68	yes	larva → nurse abdomen	0.152127494187859	ancient	Basic helix-loop-helix neural transcription factor TAP	NA
LOC105829467	nurse head	0.00179730929564116	yes	nurse head → larva	0.100730872788068	ancient	Cadherin-23	0.876853261623
LOC105829467	worker larva	6.11132833405879e-09	no	NA	NA	ancient	Cadherin-23	0.876853261623
LOC105829468	nurse abdomen	0.0362099605791215	yes	nurse abdomen → larva	0.0549991693949907	ancient	DENN domain-containing protein 5B	0.9367443300651
LOC105829468	worker larva	7.12352486788137e-05	no	NA	NA	ancient	DENN domain-containing protein 5B	0.9367443300651
LOC105829469	worker larva	0.0240653656078324	no	NA	NA	ancient	Coiled-coil domain-containing protein 22 homolog	NA
LOC105829470	nurse head	0.016073815806363	no	NA	NA	ancient	28S ribosomal protein S27 mitochondrial	NA
LOC105829470	worker larva	3.21002339757817e-06	no	NA	NA	ancient	28S ribosomal protein S27 mitochondrial	NA
LOC105829471	worker larva	0.0162833210935298	no	NA	NA	ancient	Sister chromatid cohesion protein PDS5 homolog B-A	0.9815589569393
LOC105829472	worker larva	8.347136106082e-22	yes	larva → nurse head	0.220063913421833	ancient	Probable ATP-dependent RNA helicase DDX27	0.9406724464215
LOC105829472	worker larva	8.347136106082e-22	yes	larva → nurse abdomen	0.145759938463384	ancient	Probable ATP-dependent RNA helicase DDX27	0.9406724464215
LOC105829473	worker larva	1.70053857794786e-06	no	NA	NA	ancient	Flap endonuclease 1	0.9127378814096
LOC105829475	worker larva	1.08586809443813e-14	no	NA	NA	ancient	Bleomycin hydrolase	NA
LOC105829476	nurse abdomen	0.0115090400453482	no	NA	NA	ancient	Uncharacterized protein F58A4.6	NA
LOC105829477	worker larva	1.47174097896718e-11	no	NA	NA	ancient	Polymerase delta-interacting protein 2	NA
LOC105829479	worker larva	0.0111699904666045	no	NA	NA	ancient	ATP-binding cassette sub-family G member 4	0.9169776543806
LOC105829480	worker larva	5.87206591028584e-06	no	NA	NA	ancient	Proteasome subunit alpha type-4	NA
LOC105829481	worker larva	0.0144094204012436	no	NA	NA	ancient	Exocyst complex component 8	0.9838488650485
LOC105829483	worker larva	5.26560332790482e-05	no	NA	NA	ancient	RIMS-binding protein 2	0.9322009565874
LOC105829484	nurse abdomen	0.0414755247311135	yes	nurse abdomen → larva	0.0886236776521514	ancient	-	NA
LOC105829486	worker larva	1.95475111869592e-05	no	NA	NA	insect	Alpha-tocopherol transfer protein-like	0.463754136268
LOC105829486	nurse abdomen	0.0199426101791091	yes	nurse abdomen → larva	0.0832729995153397	insect	Alpha-tocopherol transfer protein-like	0.463754136268
LOC105829488	worker larva	1.26349732574576e-40	yes	larva → nurse abdomen	0.206862972689504	ancient	Seipin	NA
LOC105829488	worker larva	1.26349732574576e-40	yes	larva → nurse head	0.189999755223426	ancient	Seipin	NA
LOC105829489	worker larva	3.53469182142029e-05	no	NA	NA	ancient	Segmentation protein paired	0.9759321778392
LOC105829490	worker larva	3.02969338069477e-10	no	NA	NA	ancient	Teneurin-m	0.99569593456997
LOC105829491	worker larva	0.000342620216834736	no	NA	NA	ancient	RING finger protein 121	0.897496390377
LOC105829492	worker larva	7.03638230498242e-39	yes	larva → nurse head	0.209274185240503	ancient	Tyrosine aminotransferase	0.928407667511
LOC105829492	nurse abdomen	0.0471627989516631	no	NA	NA	ancient	Tyrosine aminotransferase	0.928407667511
LOC105829492	worker larva	7.03638230498242e-39	yes	larva → nurse abdomen	0.228805978822937	ancient	Tyrosine aminotransferase	0.928407667511
LOC105829493	nurse abdomen	5.79282376051727e-06	yes	nurse abdomen → larva	0.2344217373602	ancient	Collagen alpha-1(IV) chain	0.721903016887
LOC105829493	worker larva	3.49074798544344e-31	yes	larva → nurse abdomen	0.171644146678354	ancient	Collagen alpha-1(IV) chain	0.721903016887
LOC105829493	nurse head	7.58636345155351e-05	yes	nurse head → larva	0.236771265466942	ancient	Collagen alpha-1(IV) chain	0.721903016887
LOC105829493	worker larva	3.49074798544344e-31	yes	larva → nurse head	0.338143477244418	ancient	Collagen alpha-1(IV) chain	0.721903016887
LOC105829494	worker larva	3.73653448481778e-16	no	NA	NA	ancient	40S ribosomal protein S28	NA
LOC105829494	nurse head	0.000507871362769595	no	NA	NA	ancient	40S ribosomal protein S28	NA
LOC105829497	worker larva	0.0179765908398534	no	NA	NA	ancient	Coiled-coil domain-containing protein 130 homolog	NA
LOC105829498	nurse head	0.00476096658870609	yes	nurse head → larva	0.0806518163597763	ancient	Ragulator complex protein LAMTOR4 homolog	NA
LOC105829500	worker larva	0.000212781710258671	no	NA	NA	ancient	Pyroglutamylated RFamide peptide receptor	0.835466726997
LOC105829501	worker larva	0.0128865887639233	no	NA	NA	ancient	DNA-directed RNA polymerase III subunit RPC4	0.67631647966
LOC105829504	worker larva	2.62991713097557e-10	no	NA	NA	ancient	Copper transport protein ATOX1	NA
LOC105829505	nurse abdomen	0.00165050409730338	yes	nurse abdomen → larva	0.0806359169629271	ancient	Transketolase-like protein 2	0.9096348886085
LOC105829505	nurse head	0.00187978719425689	yes	nurse head → larva	0.129300216629391	ancient	Transketolase-like protein 2	0.9096348886085
LOC105829505	worker larva	1.11656190873151e-15	no	NA	NA	ancient	Transketolase-like protein 2	0.9096348886085
LOC105829507	worker larva	0.000445879123240944	no	NA	NA	ancient	SH2B adapter protein 2	NA
LOC105829509	nurse abdomen	0.0404201966554385	yes	nurse abdomen → larva	0.0853964234021759	insect	-	NA
LOC105829509	worker larva	2.69980398313873e-08	no	NA	NA	insect	-	NA
LOC105829510	worker larva	0.00432931013701855	no	NA	NA	ancient	Cell cycle checkpoint protein RAD17	0.707735223356
LOC105829511	nurse head	0.0073925846629586	yes	nurse head → larva	0.340702367057915	ancient	La-related protein 1	0.9044359822462
LOC105829511	worker larva	0.00061113076277152	no	NA	NA	ancient	La-related protein 1	0.9044359822462
LOC105829514	nurse head	0.0226109252799981	no	NA	NA	ancient	Succinyl-CoA ligase ADP-forming subunit beta mitochondrial (Fragment)	0.831249284162
LOC105829514	nurse abdomen	0.00129252327760184	yes	nurse abdomen → larva	0.138598733070436	ancient	Succinyl-CoA ligase ADP-forming subunit beta mitochondrial (Fragment)	0.831249284162
LOC105829515	worker larva	8.4726481188403e-35	yes	larva → nurse abdomen	0.184659595290935	ancient	Arylsulfatase B	0.9086671711255
LOC105829515	worker larva	8.4726481188403e-35	yes	larva → nurse head	0.206052945680301	ancient	Arylsulfatase B	0.9086671711255
LOC105829516	worker larva	0.000700863918855061	no	NA	NA	ancient	Arylsulfatase B	0.704517751028
LOC105829516	nurse abdomen	0.00406649701892645	yes	nurse abdomen → larva	0.118080487093094	ancient	Arylsulfatase B	0.704517751028
LOC105829517	worker larva	0.0190339923476922	no	NA	NA	ancient	Dual specificity protein phosphatase 10	0.9036660398795
LOC105829518	worker larva	7.9386351002514e-05	no	NA	NA	hymenoptera	-	NA
LOC105829520	worker larva	0.00185650097137849	no	NA	NA	hymenoptera	-	0.819091253907
LOC105829521	nurse head	0.0202998831355285	no	NA	NA	ancient	Muscle-specific protein 20	NA
LOC105829521	nurse abdomen	0.0241394479651782	yes	nurse abdomen → larva	0.109520108675651	ancient	Muscle-specific protein 20	NA
LOC105829521	worker larva	0.000560529006415497	no	NA	NA	ancient	Muscle-specific protein 20	NA
LOC105829522	worker larva	1.65774473513369e-08	no	NA	NA	ancient	Muscle-specific protein 20	NA
LOC105829524	nurse abdomen	0.0106054792825879	yes	nurse abdomen → larva	0.116961840011162	ancient	Dynamin-like 120 kDa protein mitochondrial	0.9524419162022
LOC105829524	worker larva	8.5274370640276e-12	no	NA	NA	ancient	Dynamin-like 120 kDa protein mitochondrial	0.9524419162022
LOC105829528	nurse head	0.0323488160340301	no	NA	NA	ancient	Myosin heavy chain 95F	0.9466742620101
LOC105829529	worker larva	3.63511188311658e-05	no	NA	NA	insect	Lysyl oxidase homolog 2	0.678139569959
LOC105829529	nurse abdomen	0.0133502714036566	yes	nurse abdomen → larva	0.0700450641472355	insect	Lysyl oxidase homolog 2	0.678139569959
LOC105829530	worker larva	2.57508842780636e-09	no	NA	NA	ancient	cGMP-specific 3' 5'-cyclic phosphodiesterase	0.9492094002608
LOC105829531	worker larva	4.03927451456857e-10	no	NA	NA	ancient	G protein-coupled receptor kinase 5	0.759552291395
LOC105829532	worker larva	2.12612048222587e-09	no	NA	NA	ancient	Synaptic vesicular amine transporter	0.9730003531648
LOC105829532	nurse head	0.00892521213703735	yes	nurse head → larva	0.11062487907718	ancient	Synaptic vesicular amine transporter	0.9730003531648
LOC105829534	worker larva	3.36596712943342e-31	yes	larva → nurse head	0.148087165842075	ancient	Nuclear hormone receptor HR96	0.9561952123627
LOC105829534	worker larva	3.36596712943342e-31	yes	larva → nurse abdomen	0.25019900967947	ancient	Nuclear hormone receptor HR96	0.9561952123627
LOC105829535	worker larva	2.515581159653e-08	no	NA	NA	ancient	Lymphocyte cytosolic protein 2	0.80926026058
LOC105829536	nurse abdomen	0.0228696850281825	yes	nurse abdomen → larva	0.0978841299979619	ancient	Y L amino acid transporter 2	0.9545768030562
LOC105829536	worker larva	0.000885449299159997	no	NA	NA	ancient	Y L amino acid transporter 2	0.9545768030562
LOC105829536	nurse head	0.00149718090382118	yes	nurse head → larva	0.0806563620968986	ancient	Y L amino acid transporter 2	0.9545768030562
LOC105829537	worker larva	1.20155297237896e-06	no	NA	NA	ancient	Glutaredoxin 3	0.951610652963
LOC105829538	nurse head	0.0445129122105751	no	NA	NA	ancient	Golgin subfamily A member 7B	NA
LOC105829540	worker larva	0.00380635331504009	no	NA	NA	ancient	Solute carrier organic anion transporter family member 1A5	0.77196605343
LOC105829540	nurse head	0.000373922457278585	yes	nurse head → larva	0.137147667774368	ancient	Solute carrier organic anion transporter family member 1A5	0.77196605343
LOC105829541	worker larva	2.96226126964076e-13	no	NA	NA	ancient	Solute carrier organic anion transporter family member 5A1	0.9532250938013
LOC105829542	worker larva	9.05315030157363e-33	yes	larva → nurse abdomen	0.29136532017771	ancient	Fatty-acid amide hydrolase 2	0.504189357946
LOC105829542	nurse head	0.00571465966583418	yes	nurse head → larva	0.130866426023711	ancient	Fatty-acid amide hydrolase 2	0.504189357946
LOC105829542	worker larva	9.05315030157363e-33	yes	larva → nurse head	0.136892563220949	ancient	Fatty-acid amide hydrolase 2	0.504189357946
LOC105829543	worker larva	0.00170663617018785	no	NA	NA	ancient	Solute carrier organic anion transporter family member 4C1	0.9041067771749
LOC105829543	nurse head	0.0195815421771455	no	NA	NA	ancient	Solute carrier organic anion transporter family member 4C1	0.9041067771749
LOC105829544	worker larva	2.97623665988824e-05	no	NA	NA	ancient	Phosphatidylinositol 4-phosphate 3-kinase C2 domain-containing subunit beta	0.9872264201689
LOC105829546	worker larva	3.51697699615435e-42	yes	larva → nurse abdomen	0.194200283142976	ant	-	0.626864279738
LOC105829546	worker larva	3.51697699615435e-42	yes	larva → nurse head	0.231161044740221	ant	-	0.626864279738
LOC105829547	worker larva	0.0108289488422246	no	NA	NA	ancient	Nose resistant to fluoxetine protein 6	0.703106721648
LOC105829548	worker larva	6.14043491535566e-73	yes	larva → nurse abdomen	0.268781718127757	insect	Serine protease gd	0.632390943588
LOC105829548	nurse abdomen	0.0126507002660467	yes	nurse abdomen → larva	0.0870571043182345	insect	Serine protease gd	0.632390943588
LOC105829548	worker larva	6.14043491535566e-73	yes	larva → nurse head	0.299984418331818	insect	Serine protease gd	0.632390943588
LOC105829548	nurse head	0.0132016199992481	yes	nurse head → larva	0.116761231669655	insect	Serine protease gd	0.632390943588
LOC105829549	worker larva	3.92589842690198e-08	no	NA	NA	ancient	Clusterin-associated protein 1	0.801800961142
LOC105829550	worker larva	0.000406663406214091	no	NA	NA	ancient	Homeobox protein CDX-4	0.9145206468057
LOC105829551	nurse abdomen	1.5299417103848e-09	no	NA	NA	insect	-	0.703002396732
LOC105829551	worker larva	2.40343529527755e-07	no	NA	NA	insect	-	0.703002396732
LOC105829552	worker larva	5.26055941421608e-11	no	NA	NA	insect	Protein yellow	0.899232940519
LOC105829553	worker larva	5.25047871032112e-15	no	NA	NA	insect	Protein yellow	0.721176886272
LOC105829556	worker larva	2.8356142235651e-07	no	NA	NA	ancient	Farnesyl pyrophosphate synthase	NA
LOC105829557	nurse head	0.0058422705042656	no	NA	NA	ancient	Farnesyl pyrophosphate synthase	0.343949397687
LOC105829557	worker larva	4.99617174004488e-24	yes	larva → nurse head	0.178641347037081	ancient	Farnesyl pyrophosphate synthase	0.343949397687
LOC105829557	worker larva	4.99617174004488e-24	yes	larva → nurse abdomen	0.15202849208182	ancient	Farnesyl pyrophosphate synthase	0.343949397687
LOC105829558	worker larva	9.8489911795157e-18	no	NA	NA	ancient	63 kDa sperm flagellar membrane protein	0.885018068245
LOC105829562	worker larva	3.92776031081691e-08	no	NA	NA	ancient	Regulator of G-protein signaling loco	0.9424300659851
LOC105829563	worker larva	0.0316338567096206	no	NA	NA	ancient	Peptidyl-tRNA hydrolase ICT1 mitochondrial	NA
LOC105829564	worker larva	1.31929878451593e-13	no	NA	NA	ancient	Protein RMD5 homolog A	NA
LOC105829565	worker larva	0.000191071072201055	no	NA	NA	ancient	M-phase inducer phosphatase 3	0.9244310842053
LOC105829567	worker larva	0.00476586351104154	no	NA	NA	ancient	Sterile alpha motif domain-containing protein 5	NA
LOC105829567	nurse head	0.00316313785186346	yes	nurse head → larva	0.0807953917612007	ancient	Sterile alpha motif domain-containing protein 5	NA
LOC105829568	worker larva	8.03972560241854e-34	yes	larva → nurse head	0.277981443679203	ancient	Prosaposin	0.871863072039
LOC105829568	worker larva	8.03972560241854e-34	yes	larva → nurse abdomen	0.193733710901146	ancient	Prosaposin	0.871863072039
LOC105829569	worker larva	2.38038151449609e-05	no	NA	NA	ancient	Putative serine/threonine-protein kinase C05D10.2	0.696364196931
LOC105829569	nurse head	0.0414051286988971	yes	nurse head → larva	0.0939862948873815	ancient	Putative serine/threonine-protein kinase C05D10.2	0.696364196931
LOC105829569	nurse abdomen	0.0320911085275096	yes	nurse abdomen → larva	0.0601573774597823	ancient	Putative serine/threonine-protein kinase C05D10.2	0.696364196931
LOC105829571	worker larva	0.000823203238137902	no	NA	NA	ancient	E3 ubiquitin-protein ligase MIB1	NA
LOC105829572	worker larva	5.33012015820541e-13	no	NA	NA	ancient	Rab3 GTPase-activating protein catalytic subunit	0.867995645373
LOC105829574	worker larva	5.42526373593381e-32	yes	larva → nurse head	0.169984306842169	ancient	Leucine-rich repeats and immunoglobulin-like domains protein 3	0.9735740477767
LOC105829574	worker larva	5.42526373593381e-32	yes	larva → nurse abdomen	0.21279044182006	ancient	Leucine-rich repeats and immunoglobulin-like domains protein 3	0.9735740477767
LOC105829574	nurse head	0.00190470048896849	yes	nurse head → larva	0.0975244702836187	ancient	Leucine-rich repeats and immunoglobulin-like domains protein 3	0.9735740477767
LOC105829575	worker larva	4.22501154224069e-30	yes	larva → nurse abdomen	0.196435047417786	ancient	Large neutral amino acids transporter small subunit 2	0.9319286723304
LOC105829575	worker larva	4.22501154224069e-30	yes	larva → nurse head	0.174873376475632	ancient	Large neutral amino acids transporter small subunit 2	0.9319286723304
LOC105829576	worker larva	0.000420536170247773	no	NA	NA	ancient	26S proteasome non-ATPase regulatory subunit 2	0.868107693678
LOC105829578	worker larva	1.26624264952953e-08	no	NA	NA	ancient	WW domain-containing oxidoreductase	0.889852135922
LOC105829578	nurse abdomen	0.0306814562258446	yes	nurse abdomen → larva	0.0920263373892662	ancient	WW domain-containing oxidoreductase	0.889852135922
LOC105829579	worker larva	2.52102000752253e-05	no	NA	NA	ancient	39S ribosomal protein L15 mitochondrial	NA
LOC105829579	nurse head	0.000413136645169557	no	NA	NA	ancient	39S ribosomal protein L15 mitochondrial	NA
LOC105829581	worker larva	0.0253441557761111	no	NA	NA	ancient	Ecotropic viral integration site 5 ortholog	NA
LOC105829582	worker larva	1.75639942362305e-09	no	NA	NA	ancient	Facilitated trehalose transporter Tret1-2 homolog	0.596671245913
LOC105829582	nurse abdomen	0.0312378120046809	yes	nurse abdomen → larva	0.143767181069805	ancient	Facilitated trehalose transporter Tret1-2 homolog	0.596671245913
LOC105829583	nurse abdomen	0.0417905098354574	no	NA	NA	ancient	Protein Dok-7	0.898353246092
LOC105829583	worker larva	3.33300417741588e-12	no	NA	NA	ancient	Protein Dok-7	0.898353246092
LOC105829584	nurse head	0.0298355161049506	no	NA	NA	ancient	Pituitary homeobox homolog Ptx1	NA
LOC105829584	worker larva	8.2271377412953e-20	yes	larva → nurse abdomen	0.199190894625183	ancient	Pituitary homeobox homolog Ptx1	NA
LOC105829584	worker larva	8.2271377412953e-20	yes	larva → nurse head	0.200975650444043	ancient	Pituitary homeobox homolog Ptx1	NA
LOC105829585	worker larva	1.37668905821734e-05	no	NA	NA	ancient	Aminopeptidase N	0.780051199564
LOC105829586	worker larva	3.52963178160791e-12	no	NA	NA	ancient	Membrane alanyl aminopeptidase (Fragment)	0.510510575064
LOC105829587	worker larva	1.18758550542276e-05	no	NA	NA	ancient	Aminopeptidase N	0.723374267237
LOC105829588	nurse abdomen	0.00679286485689396	yes	nurse abdomen → larva	0.260279085222417	ancient	Organic cation transporter protein	0.800167771922
LOC105829588	nurse head	0.00335126088231212	yes	nurse head → larva	0.151057699933485	ancient	Organic cation transporter protein	0.800167771922
LOC105829588	worker larva	7.98828234201365e-17	no	NA	NA	ancient	Organic cation transporter protein	0.800167771922
LOC105829589	nurse head	0.0377481494289338	no	NA	NA	ancient	Actin-binding LIM protein 1	NA
LOC105829589	worker larva	0.000272318500265974	no	NA	NA	ancient	Actin-binding LIM protein 1	NA
LOC105829589	nurse abdomen	0.0424616298735494	no	NA	NA	ancient	Actin-binding LIM protein 1	NA
LOC105829591	worker larva	4.77029204402409e-16	no	NA	NA	ancient	V-type proton ATPase 116 kDa subunit a isoform 1	0.9482754009282
LOC105829591	nurse head	0.0298276259121286	no	NA	NA	ancient	V-type proton ATPase 116 kDa subunit a isoform 1	0.9482754009282
LOC105829594	worker larva	0.0004736712712837	no	NA	NA	ancient	Vacuolar protein sorting-associated protein 35	0.9862957445942
LOC105829595	worker larva	6.45772837900989e-17	no	NA	NA	ancient	CDK5RAP1-like protein	0.865643668675
LOC105829598	worker larva	5.14941576478748e-08	no	NA	NA	ancient	Protein atonal homolog 8	0.9176054667879
LOC105829598	nurse abdomen	0.0335690939142381	yes	nurse abdomen → larva	0.0844441383975808	ancient	Protein atonal homolog 8	0.9176054667879
LOC105829599	worker larva	7.14008636685057e-94	yes	larva → nurse head	0.162821143870934	ancient	Hydroxylysine kinase	NA
LOC105829599	worker larva	7.14008636685057e-94	yes	larva → nurse abdomen	0.189023085592665	ancient	Hydroxylysine kinase	NA
LOC105829600	worker larva	2.00487943574528e-15	no	NA	NA	ancient	Neuroblastoma-amplified sequence	0.884810413837
LOC105829601	worker larva	0.00673088135269545	no	NA	NA	ancient	COP9 signalosome complex subunit 2	NA
LOC105829602	worker larva	9.55481843420658e-13	no	NA	NA	insect	-	0.9418248763602
LOC105829602	nurse head	0.00501749538870478	yes	nurse head → larva	0.126561570623157	insect	-	0.9418248763602
LOC105829605	worker larva	0.00168435040478095	no	NA	NA	ancient	Importin subunit alpha-3	0.9752501959643
LOC105829606	nurse abdomen	0.0265266373491158	no	NA	NA	ant	-	0.585749179933
LOC105829606	worker larva	1.69400849614932e-15	no	NA	NA	ant	-	0.585749179933
LOC105829607	worker larva	3.08424408702453e-05	no	NA	NA	ancient	Dynamin	NA
LOC105829608	worker larva	9.87628459873639e-14	no	NA	NA	ancient	1-acyl-sn-glycerol-3-phosphate acyltransferase alpha	0.9129276384064
LOC105829608	nurse head	0.0256900831263148	no	NA	NA	ancient	1-acyl-sn-glycerol-3-phosphate acyltransferase alpha	0.9129276384064
LOC105829609	nurse head	0.021055216043186	no	NA	NA	ancient	Deoxynucleotidyltransferase terminal-interacting protein 2	NA
LOC105829613	worker larva	1.88177228067067e-12	no	NA	NA	ancient	-	NA
LOC105829614	nurse head	0.000544335267651381	yes	nurse head → larva	0.109784930108546	insect	MICOS complex subunit MIC25	NA
LOC105829614	worker larva	8.80635347630992e-10	no	NA	NA	insect	MICOS complex subunit MIC25	NA
LOC105829617	worker larva	4.31127483662508e-05	no	NA	NA	ancient	Unconventional myosin-XV	0.9713444290287
LOC105829618	worker larva	5.89075747071751e-06	no	NA	NA	insect	-	0.371470052891
LOC105829620	worker larva	0.00704411905694021	no	NA	NA	ancient	Homeobox protein unc-4	0.898955479495
LOC105829621	worker larva	8.0412741782038e-26	yes	larva → nurse abdomen	0.150795275978595	ancient	3-hydroxyisobutyrate dehydrogenase mitochondrial	0.890998060299
LOC105829621	worker larva	8.0412741782038e-26	yes	larva → nurse head	0.248336990080487	ancient	3-hydroxyisobutyrate dehydrogenase mitochondrial	0.890998060299
LOC105829623	worker larva	2.40545818828447e-05	no	NA	NA	ancient	Fatty acid synthase (Fragment)	0.53654361273
LOC105829624	worker larva	1.65232825695905e-06	no	NA	NA	ant	-	NA
LOC105829627	nurse head	0.000565966410855102	no	NA	NA	insect	-	NA
LOC105829627	worker larva	2.48424268238485e-48	yes	larva → nurse head	0.16387993422282	insect	-	NA
LOC105829627	worker larva	2.48424268238485e-48	yes	larva → nurse abdomen	0.186598268550031	insect	-	NA
LOC105829627	nurse abdomen	0.0102088870277929	yes	nurse abdomen → larva	0.0760801929729221	insect	-	NA
LOC105829628	worker larva	1.0404644514175e-11	no	NA	NA	insect	-	0.630221172811
LOC105829628	nurse head	0.00630104118811607	yes	nurse head → larva	0.120138882155971	insect	-	0.630221172811
LOC105829630	worker larva	2.24442758236988e-10	no	NA	NA	ancient	Ankyrin-2	0.799769670227
LOC105829631	worker larva	3.40289743804891e-08	no	NA	NA	ancient	Protein yippee-like 1	NA
LOC105829632	worker larva	0.000427200311562755	no	NA	NA	ancient	Cyclin-dependent kinase-like 4	NA
LOC105829633	worker larva	5.64175685784305e-12	no	NA	NA	insect	-	NA
LOC105829636	worker larva	3.46346298194158e-41	yes	larva → nurse head	0.190246469042004	hymenoptera	-	0.87197469128
LOC105829636	worker larva	3.46346298194158e-41	yes	larva → nurse abdomen	0.182889693868738	hymenoptera	-	0.87197469128
LOC105829637	worker larva	1.3060892170854e-37	yes	larva → nurse abdomen	0.236057430908366	hymenoptera	-	0.720362184592
LOC105829637	worker larva	1.3060892170854e-37	yes	larva → nurse head	0.167414064878424	hymenoptera	-	0.720362184592
LOC105829639	worker larva	5.43490058498204e-07	no	NA	NA	ancient	Mitochondrial import receptor subunit TOM7 homolog	NA
LOC105829639	nurse head	2.26476440078193e-05	no	NA	NA	ancient	Mitochondrial import receptor subunit TOM7 homolog	NA
LOC105829640	worker larva	5.4754631733174e-12	no	NA	NA	ancient	Protein RER1	0.888766872606
LOC105829641	worker larva	1.22996200172102e-09	no	NA	NA	ancient	-	NA
LOC105829641	nurse abdomen	0.0303997021406851	no	NA	NA	ancient	-	NA
LOC105829642	nurse head	0.0287715951838014	no	NA	NA	ancient	U6 snRNA-associated Sm-like protein LSm4	0.9197388224137
LOC105829643	worker larva	1.74463110889846e-07	no	NA	NA	ancient	Beta-1 4-glucuronyltransferase 1	0.855536495156
LOC105829645	worker larva	0.0469099104870348	no	NA	NA	ancient	SET and MYND domain-containing protein 4	NA
LOC105829646	worker larva	7.78620872131968e-07	no	NA	NA	ancient	28S ribosomal protein S2 mitochondrial	0.754654097193
LOC105829647	worker larva	4.77814960188884e-34	yes	larva → nurse head	0.179943291176366	ancient	Dehydrogenase/reductase SDR family member 7	0.557465925914
LOC105829647	worker larva	4.77814960188884e-34	yes	larva → nurse abdomen	0.178073022740842	ancient	Dehydrogenase/reductase SDR family member 7	0.557465925914
LOC105829648	worker larva	0.0222589842029497	no	NA	NA	ancient	Phospholipid scramblase 3	0.81447025528
LOC105829648	nurse head	0.000763206034437401	yes	nurse head → larva	0.119520496546685	ancient	Phospholipid scramblase 3	0.81447025528
LOC105829650	nurse head	0.00175360861051915	yes	nurse head → larva	0.0996047116831589	insect	-	0.701415401112
LOC105829651	worker larva	0.0176647944937394	no	NA	NA	ant	-	0.219591713145
LOC105829655	worker larva	5.02339084624732e-06	no	NA	NA	insect	Venom allergen 3	0.749914171464
LOC105829658	worker larva	1.5877965834477e-20	yes	larva → nurse head	0.148679806477965	ancient	Venom allergen 3	NA
LOC105829658	worker larva	1.5877965834477e-20	yes	larva → nurse abdomen	0.299802919299238	ancient	Venom allergen 3	NA
LOC105829658	nurse abdomen	0.0165772435504929	yes	nurse abdomen → larva	0.093393213381373	ancient	Venom allergen 3	NA
LOC105829662	worker larva	0.0142690336326801	no	NA	NA	ancient	N-alpha-acetyltransferase 30	NA
LOC105829664	worker larva	6.23454153729504e-15	no	NA	NA	ancient	Apoptosis inhibitor IAP	NA
LOC105829667	worker larva	0.000511287037931217	no	NA	NA	ancient	RNA polymerase II-associated protein 1	0.77214796845
LOC105829668	worker larva	0.00184365311185331	no	NA	NA	insect	-	NA
LOC105829669	nurse head	0.010647987712231	yes	nurse head → larva	0.105448931296624	insect	-	NA
LOC105829669	worker larva	1.4712113430561e-13	no	NA	NA	insect	-	NA
LOC105829670	worker larva	2.41451933429668e-13	no	NA	NA	hymenoptera	-	0.782102964062
LOC105829673	worker larva	2.68644220581894e-07	no	NA	NA	ancient	RRP12-like protein	0.613722038919
LOC105829673	nurse head	0.00172255200974691	yes	nurse head → larva	0.0924601599988246	ancient	RRP12-like protein	0.613722038919
LOC105829674	worker larva	0.000113136700299738	no	NA	NA	ancient	-	0.819935049521
LOC105829676	worker larva	3.82573614295398e-12	no	NA	NA	ancient	Cilia- and flagella-associated protein 36	0.834964026596
LOC105829677	nurse head	0.000155801670100757	yes	nurse head → larva	0.15730784286639	ancient	Solute carrier family 2 facilitated glucose transporter member 1	0.9015984078554
LOC105829677	nurse abdomen	0.0206819123959709	yes	nurse abdomen → larva	0.0899448552909328	ancient	Solute carrier family 2 facilitated glucose transporter member 1	0.9015984078554
LOC105829677	worker larva	0.00022743031015211	no	NA	NA	ancient	Solute carrier family 2 facilitated glucose transporter member 1	0.9015984078554
LOC105829678	worker larva	3.48059101635614e-05	no	NA	NA	insect	-	0.775237737989
LOC105829679	worker larva	1.62108806214222e-06	no	NA	NA	ant	-	NA
LOC105829679	nurse abdomen	0.0169696250138973	yes	nurse abdomen → larva	0.0744377149438982	ant	-	NA
LOC105829680	worker larva	7.69647780931803e-61	yes	larva → nurse abdomen	0.207693675726277	ancient	Chymotrypsin-2	0.482269000322
LOC105829680	worker larva	7.69647780931803e-61	yes	larva → nurse head	0.146426470000466	ancient	Chymotrypsin-2	0.482269000322
LOC105829681	worker larva	1.16524389824584e-08	no	NA	NA	ancient	WD repeat-containing protein 46	0.87417058143
LOC105829682	worker larva	1.94210289764611e-08	no	NA	NA	hymenoptera	-	NA
LOC105829683	worker larva	1.20283442925121e-56	yes	larva → nurse abdomen	0.185171790672487	ancient	Chymotrypsin-2	0.609171282375
LOC105829683	worker larva	1.20283442925121e-56	yes	larva → nurse head	0.152828415667136	ancient	Chymotrypsin-2	0.609171282375
LOC105829684	worker larva	9.02042868535319e-26	yes	larva → nurse abdomen	0.216657542669293	insect	Serine protease snake	0.699406711652
LOC105829684	worker larva	9.02042868535319e-26	yes	larva → nurse head	0.206195495478875	insect	Serine protease snake	0.699406711652
LOC105829685	worker larva	2.47591306444184e-05	no	NA	NA	ancient	Serine protease snake	0.707298055366
LOC105829686	nurse head	6.53922949014207e-06	yes	nurse head → larva	0.104652282087201	ancient	Trophoblast Kunitz domain protein 1	NA
LOC105829686	worker larva	1.80139197140278e-20	yes	larva → nurse head	0.276776060888685	ancient	Trophoblast Kunitz domain protein 1	NA
LOC105829686	worker larva	1.80139197140278e-20	yes	larva → nurse abdomen	0.196398333165353	ancient	Trophoblast Kunitz domain protein 1	NA
LOC105829687	worker larva	0.0139520918665616	no	NA	NA	ancient	Nuclear receptor corepressor 2	0.9474348488238
LOC105829688	worker larva	3.40867928110165e-06	no	NA	NA	ancient	Meckel syndrome type 1 protein	0.807233183004
LOC105829690	worker larva	1.74830776146175e-06	no	NA	NA	insect	-	0.9364449759894
LOC105829691	worker larva	3.48598621216137e-115	yes	larva → nurse abdomen	0.149469267252033	insect	-	0.687392937555
LOC105829691	worker larva	3.48598621216137e-115	yes	larva → nurse head	0.168112066284552	insect	-	0.687392937555
LOC105829692	worker larva	0.000111310250436648	no	NA	NA	hymenoptera	Zinc finger protein 292	NA
LOC105829694	worker larva	3.20545629698028e-09	no	NA	NA	ancient	6-phosphofructo-2-kinase/fructose-2 6-bisphosphatase 1	0.9763740259999
LOC105829694	nurse head	0.00168140043019004	yes	nurse head → larva	0.116792951584038	ancient	6-phosphofructo-2-kinase/fructose-2 6-bisphosphatase 1	0.9763740259999
LOC105829695	worker larva	0.0155139331616548	no	NA	NA	ancient	Putative nuclease HARBI1	NA
LOC105829699	worker larva	0.00105378977440978	no	NA	NA	ancient	DnaJ homolog subfamily C member 4	NA
LOC105829700	worker larva	0.00262111690842528	no	NA	NA	ancient	Maternal embryonic leucine zipper kinase	0.852952129196
LOC105829703	worker larva	2.8479734130987e-36	yes	larva → nurse head	0.216177548232825	insect	Facilitated trehalose transporter Tret1	0.533640230867
LOC105829703	worker larva	2.8479734130987e-36	yes	larva → nurse abdomen	0.279234595379134	insect	Facilitated trehalose transporter Tret1	0.533640230867
LOC105829705	worker larva	1.27578623106247e-08	no	NA	NA	insect	-	NA
LOC105829706	worker larva	3.80361509241817e-12	no	NA	NA	insect	-	NA
LOC105829708	worker larva	2.12478313602585e-49	yes	larva → nurse abdomen	0.244546944844688	insect	Esterase B1	NA
LOC105829708	worker larva	2.12478313602585e-49	yes	larva → nurse head	0.189259717899314	insect	Esterase B1	NA
LOC105829709	nurse abdomen	0.016618382874831	yes	nurse abdomen → larva	0.114932986815898	ancient	-	NA
LOC105829709	worker larva	0.0100468731691242	no	NA	NA	ancient	-	NA
LOC105829710	worker larva	0.00012385121886096	no	NA	NA	ancient	-	NA
LOC105829710	nurse head	0.000203934048509476	yes	nurse head → larva	0.148909954519232	ancient	-	NA
LOC105829713	worker larva	0.0106445314812475	no	NA	NA	ancient	YEATS domain-containing protein 4	NA
LOC105829714	worker larva	8.95684622324769e-16	no	NA	NA	ancient	RNA polymerase I-specific transcription initiation factor RRN3	NA
LOC105829715	worker larva	0.0258402840284566	no	NA	NA	ancient	tRNA pseudouridine(38/39) synthase	0.9544638894583
LOC105829716	worker larva	0.00047441227777629	no	NA	NA	ancient	Protein phosphatase inhibitor 2	0.9409350899974
LOC105829718	worker larva	8.68326357847163e-19	no	NA	NA	ancient	Solute carrier family 23 member 1	0.883558283002
LOC105829719	worker larva	0.00520031522279051	no	NA	NA	ancient	Cyclin-dependent kinase 11B	0.9338515682633
LOC105829720	nurse head	0.00224022389097043	yes	nurse head → larva	0.195345170803259	hymenoptera	-	NA
LOC105829720	worker larva	5.80656227165855e-06	no	NA	NA	hymenoptera	-	NA
LOC105829721	worker larva	1.34004930475201e-08	no	NA	NA	ancient	Xylulose kinase	0.656561402341
LOC105829722	worker larva	0.00435788810138131	no	NA	NA	ancient	Splicing factor 3A subunit 1	0.9146993355806
LOC105829722	nurse head	0.000979154308512832	yes	nurse head → larva	0.129303059896121	ancient	Splicing factor 3A subunit 1	0.9146993355806
LOC105829724	nurse head	0.0189261409025755	no	NA	NA	ancient	Acyl-CoA Delta(11) desaturase	0.796509018962
LOC105829724	worker larva	1.42145947646752e-09	no	NA	NA	ancient	Acyl-CoA Delta(11) desaturase	0.796509018962
LOC105829729	worker larva	0.000180174952833858	no	NA	NA	insect	Putative gustatory receptor 28b	NA
LOC105829729	nurse head	0.0358209183188865	no	NA	NA	insect	Putative gustatory receptor 28b	NA
LOC105829730	nurse abdomen	0.0132463513393409	yes	nurse abdomen → larva	0.101681858974298	insect	Putative gustatory receptor 2a	0.893990917086
LOC105829730	worker larva	7.22146449537963e-07	no	NA	NA	insect	Putative gustatory receptor 2a	0.893990917086
LOC105829731	worker larva	0.000441766583336899	no	NA	NA	ancient	UV excision repair protein RAD23 homolog B	NA
LOC105829731	nurse abdomen	0.0417312026991389	no	NA	NA	ancient	UV excision repair protein RAD23 homolog B	NA
LOC105829732	worker larva	3.29590057326006e-11	no	NA	NA	insect	Putative gustatory receptor 28b	0.790104642044
LOC105829732	nurse head	4.08105245615139e-05	yes	nurse head → larva	0.0980589235430084	insect	Putative gustatory receptor 28b	0.790104642044
LOC105829733	worker larva	1.50723467479237e-07	no	NA	NA	ancient	Transcription factor RFX3	NA
LOC105829733	nurse abdomen	0.0114195402670812	yes	nurse abdomen → larva	0.0925415023683906	ancient	Transcription factor RFX3	NA
LOC105829734	worker larva	2.25520277178058e-15	no	NA	NA	ancient	Unconventional myosin-Va	0.9334974370115
LOC105829735	worker larva	5.82331730061068e-30	yes	larva → nurse head	0.218983833248007	insect	Transient receptor potential cation channel protein painless	0.584850681093
LOC105829735	worker larva	5.82331730061068e-30	yes	larva → nurse abdomen	0.154950931942418	insect	Transient receptor potential cation channel protein painless	0.584850681093
LOC105829736	worker larva	2.00751964348836e-35	no	NA	NA	insect	Probable cytochrome P450 4ac1	NA
LOC105829736	nurse abdomen	0.0355771666948406	no	NA	NA	insect	Probable cytochrome P450 4ac1	NA
LOC105829737	worker larva	0.00271332332522597	no	NA	NA	hymenoptera	-	NA
LOC105829738	worker larva	0.00153241703676963	no	NA	NA	insect	-	0.680818667789
LOC105829738	nurse abdomen	0.0238604531844777	yes	nurse abdomen → larva	0.0917884818478618	insect	-	0.680818667789
LOC105829739	worker larva	1.35360477033827e-12	no	NA	NA	insect	-	0.9188211070833
LOC105829740	worker larva	0.00603978434048483	no	NA	NA	ancient	Solute carrier family 15 member 1	0.817554097409
LOC105829740	nurse head	0.0255960497015159	no	NA	NA	ancient	Solute carrier family 15 member 1	0.817554097409
LOC105829743	worker larva	2.21649025125586e-07	no	NA	NA	ancient	Thiamin pyrophosphokinase 1	0.9220417875534
LOC105829744	worker larva	3.30768080489635e-08	no	NA	NA	ancient	Coiled-coil domain-containing protein 25	NA
LOC105829746	worker larva	2.85420540573278e-06	no	NA	NA	ancient	Glucosidase 2 subunit beta	0.946099549712
LOC105829747	worker larva	0.00176326891454902	no	NA	NA	insect	-	0.736796775581
LOC105829748	nurse abdomen	0.0109095194749626	yes	nurse abdomen → larva	0.0894617210764317	ancient	Nitric oxide synthase salivary gland	0.9410696582095
LOC105829748	worker larva	0.00301792833747758	no	NA	NA	ancient	Nitric oxide synthase salivary gland	0.9410696582095
LOC105829749	worker larva	9.96344240581606e-08	no	NA	NA	ancient	Succinate dehydrogenase ubiquinone iron-sulfur subunit mitochondrial	0.848198018167
LOC105829749	nurse head	3.4351398948763e-05	yes	nurse head → larva	0.175366603502116	ancient	Succinate dehydrogenase ubiquinone iron-sulfur subunit mitochondrial	0.848198018167
LOC105829750	worker larva	0.0103135821372866	no	NA	NA	ancient	Splicing factor 3B subunit 1	NA
LOC105829751	worker larva	9.38551073368957e-07	no	NA	NA	ancient	Protein lin-54 homolog	0.9450291929936
LOC105829752	nurse head	0.000958342870564324	yes	nurse head → larva	0.131870244515388	hymenoptera	Pigment-dispersing hormone peptides	0.601312975396
LOC105829753	worker larva	1.31913143115074e-06	no	NA	NA	ancient	Actin-binding protein IPP	NA
LOC105829754	nurse head	0.000273845031104585	yes	nurse head → larva	0.14170399122289	ancient	SAP30-binding protein	0.76278587613
LOC105829755	worker larva	6.11554374993783e-26	yes	larva → nurse head	0.186116542497277	ancient	Glycerol kinase	0.9783667760865
LOC105829755	worker larva	6.11554374993783e-26	yes	larva → nurse abdomen	0.193192079576662	ancient	Glycerol kinase	0.9783667760865
LOC105829756	worker larva	6.68378071534497e-10	no	NA	NA	ancient	Charged multivesicular body protein 3	NA
LOC105829758	worker larva	0.0157785519934089	no	NA	NA	ancient	Probable multidrug resistance-associated protein lethal(2)03659	0.877706827706
LOC105829759	worker larva	1.04969749035577e-11	no	NA	NA	hymenoptera	-	NA
LOC105829760	worker larva	3.27055085372577e-10	no	NA	NA	hymenoptera	-	NA
LOC105829762	worker larva	8.59504592084709e-12	no	NA	NA	ancient	Probable chitinase 3	0.812839954115
LOC105829763	worker larva	3.81442758207089e-50	yes	larva → nurse abdomen	0.193127827843774	ancient	Short/branched chain specific acyl-CoA dehydrogenase mitochondrial	0.866183115428
LOC105829763	worker larva	3.81442758207089e-50	yes	larva → nurse head	0.188247043899585	ancient	Short/branched chain specific acyl-CoA dehydrogenase mitochondrial	0.866183115428
LOC105829764	worker larva	2.78944268304302e-38	yes	larva → nurse head	0.158540875980206	ancient	15-hydroxyprostaglandin dehydrogenase NAD( )	0.623588265239
LOC105829764	worker larva	2.78944268304302e-38	yes	larva → nurse abdomen	0.143561350261083	ancient	15-hydroxyprostaglandin dehydrogenase NAD( )	0.623588265239
LOC105829765	nurse head	0.0204992733113321	no	NA	NA	ancient	Histone H1.2	0.749458583532
LOC105829765	worker larva	0.0033423064311169	no	NA	NA	ancient	Histone H1.2	0.749458583532
LOC105829769	nurse head	0.00642769074113184	yes	nurse head → larva	0.135824397275246	ancient	Histone H4	NA
LOC105829769	worker larva	5.13836642586313e-53	yes	larva → nurse head	0.220019527383443	ancient	Histone H4	NA
LOC105829769	worker larva	5.13836642586313e-53	yes	larva → nurse abdomen	0.142354509842466	ancient	Histone H4	NA
LOC105829770	worker larva	4.59294950745596e-10	no	NA	NA	ancient	LETM1 and EF-hand domain-containing protein anon-60Da mitochondrial	0.741746044193
LOC105829773	worker larva	2.06427719288426e-06	no	NA	NA	ancient	Peptidyl-tRNA hydrolase	0.596931186971
LOC105829774	worker larva	1.07857692048771e-07	no	NA	NA	ancient	Cytochrome c oxidase assembly factor 4 homolog mitochondrial	0.571003170493
LOC105829781	nurse head	0.0468585043887418	no	NA	NA	ancient	Epidermal growth factor receptor substrate 15	NA
LOC105829812	worker larva	0.00103224563477001	no	NA	NA	insect	Eukaryotic translation initiation factor 5B	0.744593170729
LOC105829812	nurse abdomen	0.0169254193887917	no	NA	NA	insect	Eukaryotic translation initiation factor 5B	0.744593170729
LOC105829812	nurse head	0.00265333959562938	yes	nurse head → larva	0.0824877530371395	insect	Eukaryotic translation initiation factor 5B	0.744593170729
LOC105829820	worker larva	1.01396510654194e-30	yes	larva → nurse abdomen	0.142809632340213	insect	Cytochrome P450 6a8	0.849675172627
LOC105829820	worker larva	1.01396510654194e-30	yes	larva → nurse head	0.159602888829461	insect	Cytochrome P450 6a8	0.849675172627
LOC105829835	worker larva	5.92418644846411e-11	no	NA	NA	ancient	3-phosphoinositide-dependent protein kinase 1	0.959301872023
LOC105829856	worker larva	2.68030563093023e-44	yes	larva → nurse head	0.222026223370052	aculeata	-	NA
LOC105829856	worker larva	2.68030563093023e-44	yes	larva → nurse abdomen	0.199472177349061	aculeata	-	NA
LOC105829856	nurse head	2.77535016832408e-06	no	NA	NA	aculeata	-	NA
LOC105829883	nurse head	0.000692999077926147	yes	nurse head → larva	0.205765389516143	insect	-	0.9259755126766
LOC105829888	worker larva	4.57586555044322e-07	no	NA	NA	ancient	Protein archease-like	0.792577890997
LOC105829893	worker larva	0.0177625046935276	no	NA	NA	ancient	CD2 antigen cytoplasmic tail-binding protein 2 homolog	0.9057897240815
LOC105829893	nurse abdomen	0.0255530342945408	no	NA	NA	ancient	CD2 antigen cytoplasmic tail-binding protein 2 homolog	0.9057897240815
LOC105829893	nurse head	0.00190143568158715	yes	nurse head → larva	0.0703743037532368	ancient	CD2 antigen cytoplasmic tail-binding protein 2 homolog	0.9057897240815
LOC105829894	worker larva	0.0034035745467571	no	NA	NA	ancient	Alsin	0.9581207657279
LOC105829897	nurse abdomen	0.0284652833428859	yes	nurse abdomen → larva	0.0745163065412819	ancient	40S ribosomal protein S26	NA
LOC105829897	worker larva	0.000142701389424815	no	NA	NA	ancient	40S ribosomal protein S26	NA
LOC105829902	worker larva	3.27575304641373e-08	no	NA	NA	ancient	Pericentrin	0.818513179504
LOC105829903	worker larva	3.77100015311757e-13	no	NA	NA	ancient	2-phosphoxylose phosphatase 1	0.9122242596626
LOC105829903	nurse head	0.0404795756445418	no	NA	NA	ancient	2-phosphoxylose phosphatase 1	0.9122242596626
LOC105829905	worker larva	0.000129546702009833	no	NA	NA	insect	-	0.856814809699
LOC105829907	nurse abdomen	0.0156597463370997	yes	nurse abdomen → larva	0.186928449010925	ancient	Beta-glucuronidase (Fragment)	0.9519172315527
LOC105829907	worker larva	7.6195699116328e-25	yes	larva → nurse abdomen	0.21464541962661	ancient	Beta-glucuronidase (Fragment)	0.9519172315527
LOC105829907	worker larva	7.6195699116328e-25	yes	larva → nurse head	0.166045348831915	ancient	Beta-glucuronidase (Fragment)	0.9519172315527
LOC105829908	nurse abdomen	0.0433943512395111	yes	nurse abdomen → larva	0.0942621034082556	ancient	Zinc finger HIT domain-containing protein 3	NA
LOC105829908	worker larva	7.89046458504027e-09	no	NA	NA	ancient	Zinc finger HIT domain-containing protein 3	NA
LOC105829909	nurse abdomen	0.00994317630355399	yes	nurse abdomen → larva	0.0723258376331526	ancient	Sensory neuron membrane protein 1	0.791832069738
LOC105829909	worker larva	3.33573274311923e-09	no	NA	NA	ancient	Sensory neuron membrane protein 1	0.791832069738
LOC105829912	worker larva	0.00222745384468762	no	NA	NA	ancient	Calnexin	0.812813419087
LOC105829913	worker larva	1.74455515503626e-06	no	NA	NA	ancient	Glutamate--cysteine ligase regulatory subunit	0.818306740778
LOC105829913	nurse abdomen	0.0215948659776092	yes	nurse abdomen → larva	0.089348525602557	ancient	Glutamate--cysteine ligase regulatory subunit	0.818306740778
LOC105829914	worker larva	1.45637016069878e-16	no	NA	NA	ancient	Transmembrane protein 14C	NA
LOC105829914	nurse head	0.0202379075119503	no	NA	NA	ancient	Transmembrane protein 14C	NA
LOC105829915	worker larva	0.0128078123046398	no	NA	NA	ancient	Dynein heavy chain cytoplasmic	0.99028139090852
LOC105829916	worker larva	9.11559056524044e-06	no	NA	NA	ancient	Tubulin-specific chaperone C	NA
LOC105829917	worker larva	6.30385983000842e-06	no	NA	NA	ancient	Regulator of microtubule dynamics protein 3	0.784601705613
LOC105829918	worker larva	2.11186402733138e-20	yes	larva → nurse head	0.259152640305177	ancient	Ribosomal RNA processing protein 1 homolog	0.609380023287
LOC105829918	worker larva	2.11186402733138e-20	yes	larva → nurse abdomen	0.134505423649435	ancient	Ribosomal RNA processing protein 1 homolog	0.609380023287
LOC105829919	worker larva	3.32906085750429e-09	no	NA	NA	ancient	Charged multivesicular body protein 2a	NA
LOC105829920	worker larva	0.00903860264500586	no	NA	NA	ancient	Lysocardiolipin acyltransferase 1	0.9076864017114
LOC105829920	nurse abdomen	0.00210169286706803	yes	nurse abdomen → larva	0.11113614287663	ancient	Lysocardiolipin acyltransferase 1	0.9076864017114
LOC105829924	worker larva	0.00884805729857533	no	NA	NA	ancient	G-protein coupled receptor moody	0.655896803746
LOC105829924	nurse abdomen	0.0380898663066186	yes	nurse abdomen → larva	0.0748195875661338	ancient	G-protein coupled receptor moody	0.655896803746
LOC105829926	nurse abdomen	0.0195446413999701	yes	nurse abdomen → larva	0.0803901322239487	insect	-	NA
LOC105829926	worker larva	0.000365845196432174	no	NA	NA	insect	-	NA
LOC105829929	nurse head	0.0103125722930388	yes	nurse head → larva	0.0958622283387201	insect	-	0.866134082165
LOC105829929	worker larva	4.57581223083134e-06	no	NA	NA	insect	-	0.866134082165
LOC105829930	nurse abdomen	0.0275716361832858	yes	nurse abdomen → larva	0.0889560594793107	ancient	Corticotropin-releasing factor-binding protein	0.9318233918649
LOC105829931	worker larva	0.0315735370336751	no	NA	NA	hymenoptera	-	NA
LOC105829932	worker larva	2.32972166018325e-14	no	NA	NA	insect	-	0.9664186439082
LOC105829933	worker larva	5.02314212958144e-11	no	NA	NA	ancient	MIP18 family protein CG7949	0.929462956056
LOC105829935	worker larva	0.0342610936634255	no	NA	NA	ancient	Sensory neuron membrane protein 1	0.53677250009
LOC105829935	nurse head	0.0481604848152952	no	NA	NA	ancient	Sensory neuron membrane protein 1	0.53677250009
LOC105829937	worker larva	3.78800800605387e-19	no	NA	NA	ancient	Evolutionarily conserved signaling intermediate in Toll pathway mitochondrial	0.747329896423
LOC105829938	nurse head	0.0209969451703586	no	NA	NA	ancient	Ceramide kinase	0.829115142226
LOC105829938	worker larva	5.39422592850385e-14	no	NA	NA	ancient	Ceramide kinase	0.829115142226
LOC105829939	worker larva	0.000289633403726579	no	NA	NA	hymenoptera	-	0.822848486365
LOC105829939	nurse abdomen	0.000716797012332955	no	NA	NA	hymenoptera	-	0.822848486365
LOC105829940	nurse head	1.31349508272127e-05	yes	nurse head → larva	0.0890637350326902	ancient	Cyclin-dependent kinase 5 activator 1	NA
LOC105829940	worker larva	0.00313744828875857	no	NA	NA	ancient	Cyclin-dependent kinase 5 activator 1	NA
LOC105829941	worker larva	0.00330833451927549	no	NA	NA	insect	-	0.63387313295
LOC105829945	worker larva	0.0119521121046274	no	NA	NA	ancient	Nuclear pore complex protein Nup93	NA
LOC105829949	worker larva	4.10432486490707e-25	yes	larva → nurse head	0.164609719931498	insect	Protein yellow	0.9462183261115
LOC105829949	worker larva	4.10432486490707e-25	yes	larva → nurse abdomen	0.157789930055199	insect	Protein yellow	0.9462183261115
LOC105829950	worker larva	8.28032447104638e-15	no	NA	NA	ancient	rRNA methyltransferase 3 mitochondrial	0.9246833391554
LOC105829952	worker larva	0.000399307091450477	no	NA	NA	ancient	Organic cation transporter protein	0.97943991556
LOC105829953	worker larva	2.99976780991774e-78	yes	larva → nurse head	0.153417011222115	ancient	Beta-galactosidase	0.9090975265345
LOC105829953	worker larva	2.99976780991774e-78	yes	larva → nurse abdomen	0.238813985743479	ancient	Beta-galactosidase	0.9090975265345
LOC105829953	nurse abdomen	0.000175453535449769	yes	nurse abdomen → larva	0.0685727523025866	ancient	Beta-galactosidase	0.9090975265345
LOC105829954	nurse head	0.0363918258475314	no	NA	NA	ancient	ADP-ribosylation factor-like protein 2-binding protein	0.47926564785
LOC105829954	worker larva	1.78738563458748e-09	no	NA	NA	ancient	ADP-ribosylation factor-like protein 2-binding protein	0.47926564785
LOC105829955	worker larva	6.40876492639933e-05	no	NA	NA	ancient	Conserved oligomeric Golgi complex subunit 3	0.9587177997523
LOC105829957	worker larva	0.000130129375325831	no	NA	NA	ancient	Gamma-tubulin complex component 3	0.889810927522
LOC105829960	worker larva	0.00439971543600091	no	NA	NA	ancient	Nitrogen permease regulator 3-like protein	NA
LOC105829963	worker larva	4.70303857396843e-13	no	NA	NA	insect	-	NA
LOC105829964	worker larva	0.00184640334046154	no	NA	NA	ancient	rRNA methyltransferase 2 mitochondrial	0.908701261317
LOC105829965	nurse abdomen	0.0172475556443874	no	NA	NA	ant	-	NA
LOC105829965	worker larva	6.06556339711564e-12	no	NA	NA	ant	-	NA
LOC105829971	worker larva	4.76941179303816e-45	yes	larva → nurse head	0.162133724838621	ancient	L-galactose dehydrogenase	0.780176385442
LOC105829971	worker larva	4.76941179303816e-45	yes	larva → nurse abdomen	0.187275581561077	ancient	L-galactose dehydrogenase	0.780176385442
LOC105829972	worker larva	0.0151202227780699	no	NA	NA	ancient	Zinc finger matrin-type protein CG9776	0.887039609852
LOC105829976	worker larva	4.18770717585077e-10	no	NA	NA	ancient	Acetyl-coenzyme A synthetase	0.9218757431963
LOC105829977	worker larva	0.0045054203554855	no	NA	NA	hymenoptera	-	NA
LOC105829978	nurse head	0.00258907802759651	yes	nurse head → larva	0.118526356077281	ancient	Alpha/beta hydrolase domain-containing protein 17C	0.9603040333345
LOC105829980	nurse abdomen	0.00915970901384489	yes	nurse abdomen → larva	0.0865674642228139	ancient	Carbonic anhydrase-related protein 10	NA
LOC105829981	nurse head	0.000839826226840974	yes	nurse head → larva	0.146074007395016	hymenoptera	-	0.68783599389
LOC105829981	worker larva	0.00247065679843661	no	NA	NA	hymenoptera	-	0.68783599389
LOC105829982	worker larva	1.8070642539025e-13	no	NA	NA	ancient	ADP-dependent glucokinase	0.9534969833617
LOC105829984	nurse head	0.00183057532690398	yes	nurse head → larva	0.119601121199968	ancient	Elongation of very long chain fatty acids protein 7	0.813242181993
LOC105829984	worker larva	1.46347358263624e-53	yes	larva → nurse abdomen	0.128516687696391	ancient	Elongation of very long chain fatty acids protein 7	0.813242181993
LOC105829984	worker larva	1.46347358263624e-53	yes	larva → nurse head	0.160719136977716	ancient	Elongation of very long chain fatty acids protein 7	0.813242181993
LOC105829985	worker larva	1.60160051810414e-37	yes	larva → nurse abdomen	0.214309230835288	ancient	Elongation of very long chain fatty acids protein 7	0.795544945381
LOC105829985	worker larva	1.60160051810414e-37	yes	larva → nurse head	0.149677501838907	ancient	Elongation of very long chain fatty acids protein 7	0.795544945381
LOC105829986	worker larva	3.92131561413329e-14	no	NA	NA	insect	Elongation of very long chain fatty acids protein AAEL008004	0.9254489052618
LOC105829987	worker larva	7.68021856049029e-18	no	NA	NA	insect	Elongation of very long chain fatty acids protein AAEL008004	0.860002862094
LOC105829988	worker larva	7.0671265665487e-28	yes	larva → nurse abdomen	0.208021188424997	ancient	DNA fragmentation factor subunit beta	0.812107739569
LOC105829988	worker larva	7.0671265665487e-28	yes	larva → nurse head	0.174726926223846	ancient	DNA fragmentation factor subunit beta	0.812107739569
LOC105829989	worker larva	1.97389940357638e-09	no	NA	NA	ancient	Protein groucho	NA
LOC105829991	worker larva	1.06966927231199e-07	no	NA	NA	ancient	Sorting nexin-2	NA
LOC105829992	worker larva	4.12970593670246e-11	no	NA	NA	insect	Major royal jelly protein 2	0.311592671538
LOC105829993	worker larva	0.000277730016300711	no	NA	NA	insect	Kin of IRRE-like protein 2	NA
LOC105829993	nurse abdomen	0.00382199064710489	yes	nurse abdomen → larva	0.319023491977181	insect	Kin of IRRE-like protein 2	NA
LOC105829996	worker larva	0.0025874236643215	no	NA	NA	ancient	Putative uncharacterized zinc finger protein 814	0.841426621771
LOC105829997	worker larva	2.40490336343818e-07	no	NA	NA	ant	-	0.476010901848
LOC105829998	worker larva	0.000447631885715041	no	NA	NA	ancient	-	NA
LOC105830001	worker larva	1.32138254216861e-05	no	NA	NA	ancient	Protein lozenge	NA
LOC105830004	worker larva	4.37615570889366e-08	no	NA	NA	ancient	Fork head domain-containing protein FD3	NA
LOC105830006	worker larva	0.0040695134867452	no	NA	NA	ancient	Muscarinic acetylcholine receptor DM1	NA
LOC105830007	nurse abdomen	9.86482920032861e-05	yes	nurse abdomen → larva	0.0855200556392948	insect	Ejaculatory bulb-specific protein 3	0.824710854202
LOC105830007	worker larva	6.13686996674299e-16	no	NA	NA	insect	Ejaculatory bulb-specific protein 3	0.824710854202
LOC105830008	worker larva	1.66640707575296e-21	yes	larva → nurse head	0.247490593091185	insect	-	0.607359142931
LOC105830008	nurse head	0.01667718683091	no	NA	NA	insect	-	0.607359142931
LOC105830008	worker larva	1.66640707575296e-21	yes	larva → nurse abdomen	0.175958247147562	insect	-	0.607359142931
LOC105830009	worker larva	2.96922509025734e-40	yes	larva → nurse head	0.171994131678596	ancient	High affinity copper uptake protein 1	NA
LOC105830009	worker larva	2.96922509025734e-40	yes	larva → nurse abdomen	0.229955915149298	ancient	High affinity copper uptake protein 1	NA
LOC105830011	worker larva	1.21150628666271e-13	no	NA	NA	ancient	Glutamyl aminopeptidase	0.9677969617557
LOC105830011	nurse abdomen	0.00549977928385452	yes	nurse abdomen → larva	0.0668208943529209	ancient	Glutamyl aminopeptidase	0.9677969617557
LOC105830012	worker larva	8.1989315055931e-25	yes	larva → nurse head	0.171182700535296	ant	-	0.315972723789
LOC105830012	nurse head	0.0352102558963504	no	NA	NA	ant	-	0.315972723789
LOC105830012	worker larva	8.1989315055931e-25	yes	larva → nurse abdomen	0.225298025094452	ant	-	0.315972723789
LOC105830013	worker larva	6.77318284444286e-66	yes	larva → nurse abdomen	0.267134088877426	insect	-	0.76253895899
LOC105830013	worker larva	6.77318284444286e-66	yes	larva → nurse head	0.189526407132395	insect	-	0.76253895899
LOC105830014	worker larva	2.7492299819736e-05	no	NA	NA	ancient	Ferrochelatase mitochondrial	0.749059233544
LOC105830015	worker larva	0.00805173988999023	no	NA	NA	ancient	Protein-lysine N-methyltransferase mettl10	0.512891650995
LOC105830016	worker larva	0.00523764280719392	no	NA	NA	insect	-	0.736593679578
LOC105830019	nurse head	0.00542869439525433	yes	nurse head → larva	0.0955015107670681	ancient	Biogenesis of lysosome-related organelles complex 1 subunit 4	0.9300683408897
LOC105830019	worker larva	0.00699535432685348	no	NA	NA	ancient	Biogenesis of lysosome-related organelles complex 1 subunit 4	0.9300683408897
LOC105830021	nurse head	0.0484938565493429	no	NA	NA	insect	Cytochrome P450 6k1	0.43822594801
LOC105830021	worker larva	1.34761035721122e-19	yes	larva → nurse abdomen	0.241426702186301	insect	Cytochrome P450 6k1	0.43822594801
LOC105830021	nurse abdomen	0.0248048581923854	yes	nurse abdomen → larva	0.0683815962462568	insect	Cytochrome P450 6k1	0.43822594801
LOC105830021	worker larva	1.34761035721122e-19	yes	larva → nurse head	0.22911506662923	insect	Cytochrome P450 6k1	0.43822594801
LOC105830022	worker larva	1.10241205150501e-42	no	NA	NA	insect	Cytochrome P450 6j1	NA
LOC105830022	nurse head	0.00105955927829466	no	NA	NA	insect	Cytochrome P450 6j1	NA
LOC105830022	nurse abdomen	0.00322585471552732	no	NA	NA	insect	Cytochrome P450 6j1	NA
LOC105830025	worker larva	2.03277323191721e-05	no	NA	NA	ancient	Isoleucine--tRNA ligase mitochondrial	0.791923806363
LOC105830025	nurse head	0.0227093481665811	no	NA	NA	ancient	Isoleucine--tRNA ligase mitochondrial	0.791923806363
LOC105830026	nurse abdomen	0.0354715720481094	yes	nurse abdomen → larva	0.104918354296324	ancient	Forkhead box protein K1	NA
LOC105830026	worker larva	2.42140186309393e-08	no	NA	NA	ancient	Forkhead box protein K1	NA
LOC105830028	nurse head	0.00519565238845389	yes	nurse head → larva	0.11940703214076	ancient	Ras-related protein Rab-40C	0.9606866427965
LOC105830028	nurse abdomen	0.0188714331730514	no	NA	NA	ancient	Ras-related protein Rab-40C	0.9606866427965
LOC105830029	worker larva	0.0064791317689422	no	NA	NA	novel	-	NA
LOC105830029	nurse head	0.00471438578540321	no	NA	NA	novel	-	NA
LOC105830031	nurse head	0.0424674862619042	no	NA	NA	hymenoptera	Pro-corazonin	NA
LOC105830031	nurse abdomen	0.000333307588788301	yes	nurse abdomen → larva	0.0828612143220299	hymenoptera	Pro-corazonin	NA
LOC105830031	worker larva	0.000167949939875898	no	NA	NA	hymenoptera	Pro-corazonin	NA
LOC105830032	worker larva	0.00732951915978286	no	NA	NA	ancient	Zinc finger protein 26	0.886835872538
LOC105830033	worker larva	0.000238471033102356	no	NA	NA	ancient	Zinc finger protein 234	NA
LOC105830036	worker larva	1.42249675577051e-08	no	NA	NA	ancient	Dynein light chain Tctex-type	NA
LOC105830037	worker larva	0.0326690176469411	no	NA	NA	ancient	Centrosomin	0.896934959339
LOC105830039	worker larva	1.33580890790609e-05	no	NA	NA	ancient	Calcium uptake protein 3 mitochondrial	0.9549534045917
LOC105830040	worker larva	3.2433270414389e-10	no	NA	NA	ancient	Inactive serine/threonine-protein kinase TEX14	0.561933472564
LOC105830041	worker larva	0.00136541653369096	no	NA	NA	ancient	Transmembrane protein 231	0.889962340701
LOC105830043	nurse abdomen	0.00324242126027638	yes	nurse abdomen → larva	0.109247864167655	insect	-	NA
LOC105830043	worker larva	6.21214942190157e-11	no	NA	NA	insect	-	NA
LOC105830046	nurse abdomen	0.0424871565802991	no	NA	NA	novel	-	NA
LOC105830048	worker larva	0.00561957281183609	no	NA	NA	ancient	Myotubularin-related protein 10-B	NA
LOC105830050	worker larva	0.0316684479552498	no	NA	NA	ancient	GDP-D-glucose phosphorylase 1	0.645366243293
LOC105830055	worker larva	0.00382471367071525	no	NA	NA	ancient	Inhibin beta chain	0.9611035707939
LOC105830057	worker larva	0.00170176955675533	no	NA	NA	ancient	Zinc finger CCHC domain-containing protein 24	0.9090970738821
LOC105830059	worker larva	9.08410766201206e-14	no	NA	NA	ancient	-	NA
LOC105830061	worker larva	1.5045664372503e-07	no	NA	NA	insect	-	NA
LOC105830062	worker larva	2.78672855833991e-09	no	NA	NA	ancient	Autophagy protein 5	NA
LOC105830063	worker larva	3.30099424324259e-08	no	NA	NA	hymenoptera	-	0.658267091656
LOC105830065	worker larva	8.00875497513095e-46	yes	larva → nurse abdomen	0.2657781718971	ancient	Zinc finger protein GLIS2	NA
LOC105830065	worker larva	8.00875497513095e-46	yes	larva → nurse head	0.229124926297358	ancient	Zinc finger protein GLIS2	NA
LOC105830066	worker larva	6.71067916224622e-23	yes	larva → nurse abdomen	0.190356443264237	ancient	-	0.9369229522822
LOC105830066	nurse abdomen	0.0421113629626668	no	NA	NA	ancient	-	0.9369229522822
LOC105830066	worker larva	6.71067916224622e-23	yes	larva → nurse head	0.164921103467589	ancient	-	0.9369229522822
LOC105830067	worker larva	0.000431823265739767	no	NA	NA	hymenoptera	-	0.62850999413
LOC105830068	worker larva	9.93858719919651e-07	no	NA	NA	insect	-	0.434544608608
LOC105830069	worker larva	8.52399141419682e-14	no	NA	NA	insect	-	0.897852979956
LOC105830070	nurse head	4.72824697406964e-06	yes	nurse head → larva	0.067532308163646	ant	-	NA
LOC105830070	worker larva	4.16386548168791e-05	no	NA	NA	ant	-	NA
LOC105830070	nurse abdomen	0.00948809758897998	yes	nurse abdomen → larva	0.109040064419296	ant	-	NA
LOC105830073	worker larva	5.08278706078626e-05	no	NA	NA	ancient	SNAPIN protein homolog	NA
LOC105830074	worker larva	0.0030362144424536	no	NA	NA	ancient	Inositol polyphosphate 1-phosphatase	0.9435268336952
LOC105830076	worker larva	6.15972986662283e-06	no	NA	NA	ancient	BTB/POZ domain-containing protein KCTD5	NA
LOC105830080	worker larva	2.70083938093363e-18	no	NA	NA	ant	-	NA
LOC105830082	worker larva	0.0307168973103559	no	NA	NA	insect	-	0.52648441894
LOC105830083	worker larva	1.02628222506181e-08	no	NA	NA	ancient	KH domain-containing protein C56G2.1	0.9215417359998
LOC105830084	worker larva	5.33904196801761e-11	no	NA	NA	insect	-	0.322428652509
LOC105830084	nurse head	0.00968838266680926	no	NA	NA	insect	-	0.322428652509
LOC105830085	worker larva	1.37918001145901e-06	no	NA	NA	ancient	UDP-galactose translocator	NA
LOC105830086	worker larva	0.00125548363143936	no	NA	NA	insect	-	NA
LOC105830091	worker larva	0.0340661525080481	no	NA	NA	ancient	Regulation of nuclear pre-mRNA domain-containing protein 1B	0.9105019158475
LOC105830092	worker larva	6.37152422783113e-20	yes	larva → nurse abdomen	0.136370418320356	ancient	Alpha-tocopherol transfer protein	0.657432362472
LOC105830092	worker larva	6.37152422783113e-20	yes	larva → nurse head	0.153100206631627	ancient	Alpha-tocopherol transfer protein	0.657432362472
LOC105830093	worker larva	0.00885559638457232	no	NA	NA	ancient	Ubinuclein-2	0.9237211521778
LOC105830094	worker larva	1.29862460700767e-06	no	NA	NA	ancient	-	NA
LOC105830095	nurse head	0.000123391193198349	yes	nurse head → larva	0.108300267267622	ancient	Probable transaldolase	0.778261891713
LOC105830095	worker larva	1.83002435950857e-13	no	NA	NA	ancient	Probable transaldolase	0.778261891713
LOC105830096	worker larva	2.34940832931799e-18	no	NA	NA	insect	Sex determination protein fruitless	NA
LOC105830097	nurse abdomen	0.0379806026933766	no	NA	NA	ancient	Dolichyl-diphosphooligosaccharide--protein glycosyltransferase subunit DAD1	NA
LOC105830097	worker larva	0.00294299462677899	no	NA	NA	ancient	Dolichyl-diphosphooligosaccharide--protein glycosyltransferase subunit DAD1	NA
LOC105830097	nurse head	0.000491065033825561	yes	nurse head → larva	0.106400238608229	ancient	Dolichyl-diphosphooligosaccharide--protein glycosyltransferase subunit DAD1	NA
LOC105830098	worker larva	3.02671355415629e-30	yes	larva → nurse head	0.15037090186021	insect	Cytochrome P450 9e2	NA
LOC105830098	worker larva	3.02671355415629e-30	yes	larva → nurse abdomen	0.127879212576128	insect	Cytochrome P450 9e2	NA
LOC105830100	worker larva	2.36136189625402e-09	no	NA	NA	insect	Homeobox protein invected	0.84588550467
LOC105830101	worker larva	5.38578158985721e-15	no	NA	NA	ancient	Heart- and neural crest derivatives-expressed protein 2	NA
LOC105830102	worker larva	9.05067673449888e-34	yes	larva → nurse abdomen	0.139826458699626	ancient	Peritrophin-1	0.696638319382
LOC105830102	nurse abdomen	0.00241849562084838	yes	nurse abdomen → larva	0.0896333816528666	ancient	Peritrophin-1	0.696638319382
LOC105830102	worker larva	9.05067673449888e-34	yes	larva → nurse head	0.259620948217087	ancient	Peritrophin-1	0.696638319382
LOC105830102	nurse head	0.00804773149274875	no	NA	NA	ancient	Peritrophin-1	0.696638319382
LOC105830103	worker larva	4.41977453558131e-23	yes	larva → nurse abdomen	0.240801091121194	ancient	Peritrophin-1	NA
LOC105830103	nurse head	0.00145365231352133	no	NA	NA	ancient	Peritrophin-1	NA
LOC105830103	worker larva	4.41977453558131e-23	yes	larva → nurse head	0.162478041888354	ancient	Peritrophin-1	NA
LOC105830114	worker larva	0.0128374734114232	no	NA	NA	hymenoptera	PBAN-type neuropeptides	0.866499658298
LOC105830119	worker larva	2.02685878137449e-13	no	NA	NA	ancient	Homeotic protein antennapedia	NA
LOC105830120	nurse head	0.0155443455951992	no	NA	NA	ancient	Homeotic protein Sex combs reduced	NA
LOC105830120	worker larva	2.10382563050493e-11	no	NA	NA	ancient	Homeotic protein Sex combs reduced	NA
LOC105830121	worker larva	1.31090795447787e-05	no	NA	NA	ancient	Homeotic protein deformed	NA
LOC105830121	nurse abdomen	0.00170527193233675	yes	nurse abdomen → larva	0.0636085560255746	ancient	Homeotic protein deformed	NA
LOC105830122	nurse head	0.00110202867477423	yes	nurse head → larva	0.190274785993088	hymenoptera	-	NA
LOC105830122	nurse abdomen	0.000193977952780698	yes	nurse abdomen → larva	0.0769863591970963	hymenoptera	-	NA
LOC105830124	nurse head	0.0478553072479997	no	NA	NA	ancient	Lipase 3	NA
LOC105830126	nurse head	0.00839611179362594	yes	nurse head → larva	0.0984925512576766	ancient	Limulus clotting factor C	0.676251746826
LOC105830126	worker larva	5.6842996707685e-05	no	NA	NA	ancient	Limulus clotting factor C	0.676251746826
LOC105830128	worker larva	0.00962139888094539	no	NA	NA	ancient	UPF0469 protein KIAA0907	0.9409923030554
LOC105830132	worker larva	0.000754985821898593	no	NA	NA	ancient	Transcription factor Dp-1	NA
LOC105830136	worker larva	1.77883143641911e-06	no	NA	NA	ancient	40S ribosomal protein S12 mitochondrial	0.682705319814
LOC105830136	nurse head	0.010620425342764	yes	nurse head → larva	0.0800906751531758	ancient	40S ribosomal protein S12 mitochondrial	0.682705319814
LOC105830138	worker larva	3.38950910129726e-06	no	NA	NA	ancient	Mitochondrial genome maintenance exonuclease 1	NA
LOC105830140	worker larva	3.05472805314526e-06	no	NA	NA	ancient	Cytochrome P450 4C1	0.662225402079
LOC105830141	nurse head	0.00187545143906373	yes	nurse head → larva	0.172664803546944	insect	-	0.72277334538
LOC105830141	worker larva	3.71471743902094e-06	no	NA	NA	insect	-	0.72277334538
LOC105830143	worker larva	0.00207699192040499	no	NA	NA	insect	Histone-lysine N-methyltransferase trithorax	0.890636588395
LOC105830144	worker larva	4.81867979384723e-14	no	NA	NA	ancient	Protein toll	0.9194305154937
LOC105830146	worker larva	5.34301890676255e-07	no	NA	NA	ant	-	NA
LOC105830146	nurse head	0.00561180854440349	yes	nurse head → larva	0.0931322923970678	ant	-	NA
LOC105830146	nurse abdomen	0.011704563795714	no	NA	NA	ant	-	NA
LOC105830149	worker larva	0.0260630411437104	no	NA	NA	ancient	Golgi to ER traffic protein 4 homolog	NA
LOC105830150	worker larva	6.18742482648132e-26	yes	larva → nurse head	0.187694733664795	ancient	Serine hydroxymethyltransferase	0.915897324635
LOC105830150	worker larva	6.18742482648132e-26	yes	larva → nurse abdomen	0.286084928461734	ancient	Serine hydroxymethyltransferase	0.915897324635
LOC105830151	nurse abdomen	0.000787479099270176	yes	nurse abdomen → larva	0.293482644513954	ancient	Hepatic leukemia factor	NA
LOC105830151	nurse head	3.64304086017799e-05	yes	nurse head → larva	0.145195140834436	ancient	Hepatic leukemia factor	NA
LOC105830151	worker larva	7.73236982762403e-07	no	NA	NA	ancient	Hepatic leukemia factor	NA
LOC105830156	nurse head	0.00796204261737814	yes	nurse head → larva	0.087107670052228	insect	Proton-coupled amino acid transporter 4	0.9530204290813
LOC105830158	worker larva	2.70005784813001e-11	no	NA	NA	ancient	C3 and PZP-like alpha-2-macroglobulin domain-containing protein 8	0.633574295304
LOC105830158	nurse abdomen	0.0373198994666402	no	NA	NA	ancient	C3 and PZP-like alpha-2-macroglobulin domain-containing protein 8	0.633574295304
LOC105830159	worker larva	0.000230629719264852	no	NA	NA	ancient	Protein Wnt-1	0.9433086102811
LOC105830161	worker larva	5.33922007356737e-15	no	NA	NA	ancient	Thioredoxin-dependent peroxide reductase mitochondrial	0.814634458009
LOC105830164	worker larva	2.05875798274253e-05	no	NA	NA	ancient	Transcription initiation factor IIB	0.9651504188747
LOC105830165	worker larva	0.0415401856022553	no	NA	NA	ancient	Mini-chromosome maintenance complex-binding protein	0.868229591123
LOC105830166	worker larva	1.1237791248771e-13	no	NA	NA	ancient	UPF0605 protein GA14893	NA
[truncated: 10,634 more rows]
