# Supplementary material for: Transcriptomic basis and evolution of the ant nurse-larval social interactome
Source: PLoS Genet. 2019 May 20;15(5):e1008156. doi: 10.1371/journal.pgen.1008156 (PMC6544314; doi:10.1371/journal.pgen.1008156)
Supplement: S3 Dataset — All data are organized in text files, with the relevant figure listed in the title. (GZ) [file pgen.1008156.s015.gz]

Archive with 8 entries (7 files):
- data_files
- data_files/Fig2E.txt
- data_files/Fig3A.txt
- data_files/Fig3B.txt
- data_files/Fig4.txt
- data_files/FigS4.txt
- data_files/FigS5.txt
- data_files/FigS6.txt
