# Supplementary material for: Transcriptomic basis and evolution of the ant nurse-larval social interactome
Source: PLoS Genet. 2019 May 20;15(5):e1008156. doi: 10.1371/journal.pgen.1008156 (PMC6544314; doi:10.1371/journal.pgen.1008156)
Supplement: S3 Dataset — All data are organized in text files, with the relevant figure listed in the title. (GZ) [file pgen.1008156.s015.gz › data_files/Fig2E.txt]

"connection type" "number of genes" "type" "mean" "ci1" "ci2"
"larva → nurse head" 2347 " stage-specific nurse       " 1523.88 1091 2347
"larva → nurse head" 302 " random nurse       " 603.428571428571 299 846.125
"larva → nurse abdomen" 6314 " stage-specific nurse       " 6042.03703703704 4591.7 6500
"larva → nurse abdomen" 237 " random nurse       " 989.384615384615 757 1428.6
"nurse head → larva" 6838 " stage-specific nurse       " 6610.52 5174.2 7485
"nurse head → larva" 209 " random nurse       " 435.214285714286 83.7 1195.25
"nurse abdomen → larva" 7943 " stage-specific nurse       " 8890.62962962963 7648.6 10054.6
"nurse abdomen → larva" 1400 " random nurse       " 2444.38461538462 1426.2 4311.3
